# Supplementary material for: The effect of gut microbiome and plasma metabolome on systemic sclerosis: a bidirectional two-sample Mendelian randomization study
Source: Front Microbiol. 2024 Jul 17;15:1427195. doi: 10.3389/fmicb.2024.1427195 (PMC11288946; doi:10.3389/fmicb.2024.1427195)
Supplement: Supplementary file 2 [file Table_2.XLSX]

## Sheet: Table of contents
Supplementary Table S1. SNPs used as instrumental variables from gut microbiome on systemic sclerosis (P < 1 × 10-5).
Supplementary Table S2. The results of the MR analysis for 196 Gut Microbiota on systemic sclerosis.
Supplementary Table S3. Heterogeneity test and horizontal pleiotropy test for positive gut micobiota on SSc.
Supplementary Table S4. SNPs used as instrumental variables from systemic sclerosis on gut microbiome (P < 5 × 10-8).
Supplementary Table S5. The results of the MR analysis for systemic sclerosis on 196 Gut Microbiota.
Supplementary Table S6. Heterogeneity test and horizontal pleiotropy test for positive SSc on gut micobiota.
Supplementary Table S7. SNPs used as instrumental variables from plasma metabolism on systemic sclerosis (P < 5 × 10-8).
Supplementary Table S8. The results of the MR analysis for 1400 plasma metabolism on systemic sclerosis.
Supplementary Table S9. Heterogeneity test and horizontal pleiotropy test for positive plasma metabolism on SSc.
Supplementary Table S10. SNPs used as instrumental variables from systemic sclerosis on plasma metabolism (P < 5 × 10-8).
Supplementary Table S11. The results of the MR analysis for systemic sclerosis on 1400 plasma metabolism.
Supplementary Table S12. Heterogeneity test and horizontal pleiotropy test for positive SSc on 1400 plasma metabolism.
Supplementary Table S13. 1400 plasma metabolism ID.

## Sheet: Supplement Table 1
Supplementary Table S1. SNPs used as instrumental variables from gut microbiome on systemic sclerosis (P < 1 × 10-5).
exposure	SNP	effect_allele	other_allele	beta	se	pval	F
class.Actinobacteria.id.419	rs134366	G	A	0.111877	0.023501	1.50428e-06	22.6624
class.Actinobacteria.id.419	rs4945008	A	G	0.0540741	0.0121393	5.39237e-06	19.8421
class.Actinobacteria.id.419	rs6660520	A	G	0.0711483	0.0134495	1.10652e-07	27.9843
class.Actinobacteria.id.419	rs7322849	T	C	0.0944467	0.0192976	6.20794e-07	23.9534
class.Actinobacteria.id.419	rs857444	C	T	0.0509553	0.011539	8.92233e-06	19.5002
class.Alphaproteobacteria.id.2379	rs55876211	C	T	-0.080811	0.0184159	7.53639e-06	19.2554
class.Alphaproteobacteria.id.2379	rs76784716	A	G	0.133271	0.0267738	5.09141e-07	24.7773
class.Alphaproteobacteria.id.2379	rs7960664	G	A	0.0969489	0.0215149	8.84301e-06	20.3053
class.Bacilli.id.1673	rs11110282	A	G	-0.101189	0.0217379	4.85442e-06	21.6688
class.Bacilli.id.1673	rs35344081	G	A	0.0619529	0.0127066	1.01498e-06	23.7718
class.Bacilli.id.1673	rs7666190	C	A	-0.104044	0.0247934	8.46829e-06	17.6102
class.Bacteroidia.id.912	rs11146701	A	G	0.0473596	0.010541	7.08228e-06	20.1861
class.Bacteroidia.id.912	rs111845179	T	C	0.102648	0.0213843	9.23988e-07	23.0415
class.Bacteroidia.id.912	rs17343978	A	C	-0.0552057	0.0120278	8.35928e-06	21.0668
class.Bacteroidia.id.912	rs4146051	A	G	-0.107377	0.0245661	8.76426e-06	19.1051
class.Bacteroidia.id.912	rs55773148	G	A	-0.121514	0.0236759	3.89585e-07	26.3413
class.Bacteroidia.id.912	rs72706335	T	C	-0.22241	0.0493458	7.65519e-06	20.3145
class.Bacteroidia.id.912	rs7631304	G	A	-0.0645771	0.0132957	8.36781e-07	23.5902
class.Bacteroidia.id.912	rs79585701	A	C	0.0646823	0.0149628	9.98589e-06	18.6872
class.Bacteroidia.id.912	rs929878	C	T	-0.0548532	0.012153	4.73377e-06	20.3723
class.Betaproteobacteria.id.2867	rs1511453	A	G	0.0923492	0.0199158	4.75765e-06	21.5016
class.Betaproteobacteria.id.2867	rs2321387	G	A	-0.0494596	0.0109424	5.80036e-06	20.4304
class.Betaproteobacteria.id.2867	rs2613606	C	T	-0.0513106	0.0109091	2.19817e-06	22.1226
class.Betaproteobacteria.id.2867	rs6087811	T	G	-0.0978177	0.0198522	7.44305e-07	24.2783
class.Betaproteobacteria.id.2867	rs9964679	A	G	0.052911	0.0114866	4.8458e-06	21.2183
class.Clostridia.id.1859	rs13105690	T	C	-0.0529097	0.011818	8.7779e-06	20.044
class.Clostridia.id.1859	rs13179700	T	C	0.0511937	0.0109569	3.37083e-06	21.8303
class.Clostridia.id.1859	rs1842454	G	A	-0.0547202	0.0127338	8.72023e-06	18.4662
class.Clostridia.id.1859	rs2273429	A	G	-0.0724037	0.0153105	4.52136e-06	22.3637
class.Clostridia.id.1859	rs6797343	G	T	0.0592279	0.0134556	9.35647e-06	19.3751
class.Clostridia.id.1859	rs6814436	T	C	0.0739995	0.0150815	9.65098e-07	24.0751
class.Coriobacteriia.id.809	rs11250875	T	C	0.06075	0.0130939	4.82844e-06	21.5256
class.Coriobacteriia.id.809	rs1397793	G	A	-0.0498855	0.0112446	9.77381e-06	19.6815
class.Coriobacteriia.id.809	rs1816223	A	G	-0.0586265	0.0129006	4.84114e-06	20.6523
class.Coriobacteriia.id.809	rs240104	T	C	-0.0603429	0.0126849	1.51603e-06	22.6296
class.Coriobacteriia.id.809	rs2442778	G	A	-0.116408	0.0258545	9.02703e-06	20.2719
class.Coriobacteriia.id.809	rs8010111	G	A	-0.103377	0.0229286	6.89624e-06	20.3278
class.Deltaproteobacteria.id.3087	rs1035691	A	G	-0.055176	0.0121602	9.65172e-06	20.5883
class.Deltaproteobacteria.id.3087	rs112381107	C	T	0.206594	0.0456908	4.63054e-06	20.4446
class.Deltaproteobacteria.id.3087	rs2838334	G	A	0.0561722	0.0124124	5.44551e-06	20.4801
class.Deltaproteobacteria.id.3087	rs55744759	A	G	-0.0779693	0.0170738	7.3137e-06	20.8538
class.Deltaproteobacteria.id.3087	rs6058181	C	T	0.0825716	0.0165958	3.39554e-07	24.755
class.Deltaproteobacteria.id.3087	rs62020470	A	G	-0.0585411	0.0129358	4.85084e-06	20.4801
class.Deltaproteobacteria.id.3087	rs9928243	C	A	-0.0538457	0.0117718	5.02081e-06	20.9227
class.Erysipelotrichia.id.2147	rs2300774	G	A	0.0524152	0.0106784	8.95466e-07	24.0937
class.Erysipelotrichia.id.2147	rs4078432	C	T	-0.0608929	0.0133764	4.23104e-06	20.7232
class.Erysipelotrichia.id.2147	rs56970041	T	G	0.0724144	0.0164471	5.40344e-06	19.3854
class.Erysipelotrichia.id.2147	rs8003149	C	T	0.0538798	0.0116888	4.08475e-06	21.2477
class.Gammaproteobacteria.id.3303	rs12404135	A	G	-0.0788843	0.0172415	8.89485e-06	20.9329
class.Gammaproteobacteria.id.3303	rs6706173	A	C	0.074251	0.0146392	1.99495e-07	25.7257
class.Gammaproteobacteria.id.3303	rs75101789	C	T	0.0729012	0.0163003	8.78789e-06	20.0023
class.Lentisphaeria.id.2250	rs1002941	G	A	0.105025	0.0233484	8.14836e-06	20.2334
class.Lentisphaeria.id.2250	rs11770843	C	T	0.109431	0.0234879	1.90729e-06	21.7066
class.Lentisphaeria.id.2250	rs17114848	G	A	0.152377	0.0324332	4.05865e-06	22.0729
class.Lentisphaeria.id.2250	rs2031282	A	G	0.122369	0.0270329	4.3826e-06	20.4905
class.Lentisphaeria.id.2250	rs2825714	A	G	-0.13741	0.0289246	1.72211e-06	22.5685
class.Melainabacteria.id.1589	rs11150282	T	C	0.0989487	0.0196972	6.02892e-07	25.2356
class.Melainabacteria.id.1589	rs367480	G	A	-0.083758	0.0185796	8.19925e-06	20.3226
class.Melainabacteria.id.1589	rs4129395	G	A	0.0896187	0.0185106	1.48056e-06	23.44
class.Melainabacteria.id.1589	rs789069	A	C	-0.103539	0.0234287	6.84635e-06	19.5305
class.Melainabacteria.id.1589	rs9864379	T	C	-0.159735	0.0292553	5.3606e-08	29.8118
class.Methanobacteria.id.119	rs10202904	T	G	-0.121754	0.0235357	3.0143e-07	26.7615
class.Methanobacteria.id.119	rs6776814	T	C	-0.199566	0.0411825	1.63062e-06	23.4827
class.Methanobacteria.id.119	rs73457410	A	G	0.21534	0.0436695	1.40855e-06	24.316
class.Methanobacteria.id.119	rs75208022	C	T	-0.227245	0.048763	5.92103e-06	21.7173
class.Methanobacteria.id.119	rs894996	C	A	0.216999	0.0449076	1.87557e-06	23.3495
class.Mollicutes.id.3920	rs11890098	A	G	0.074438	0.0153389	9.56571e-07	23.5507
class.Mollicutes.id.3920	rs2464826	A	C	0.0944239	0.0211806	8.39505e-06	19.8741
class.Mollicutes.id.3920	rs3768491	A	G	-0.0681052	0.0149061	4.23352e-06	20.8753
family.Acidaminococcaceae.id.2166	rs2933324	A	G	-0.0662557	0.0140257	2.23676e-06	22.3152
family.Acidaminococcaceae.id.2166	rs6589457	A	G	0.165911	0.0349516	2.31508e-06	22.5328
family.Acidaminococcaceae.id.2166	rs6923842	T	C	-0.0796106	0.0169192	2.21303e-06	22.1401
family.Alcaligenaceae.id.2875	rs1153990	A	G	-0.058727	0.0128306	5.96787e-06	20.95
family.Alcaligenaceae.id.2875	rs147968	C	T	0.0489475	0.0110321	9.12701e-06	19.6855
family.Alcaligenaceae.id.2875	rs6969323	A	C	-0.0593564	0.0129137	3.88581e-06	21.127
family.Alcaligenaceae.id.2875	rs9537886	A	C	-0.0570888	0.0110683	2.35108e-07	26.6038
family.Alcaligenaceae.id.2875	rs9964679	A	G	0.0537051	0.0116008	4.47389e-06	21.4316
family.Bacteroidaceae.id.917	rs17619981	T	G	0.0880978	0.0187002	2.68683e-06	22.1941
family.Bacteroidaceae.id.917	rs66474973	G	T	0.0812515	0.0164479	6.80966e-07	24.4029
family.Bacteroidaceae.id.917	rs6795673	C	T	0.0538565	0.0105251	3.37909e-07	26.1832
family.BacteroidalesS24.7group.id.11173	rs12748533	G	T	-0.0821108	0.0172701	2.59019e-06	22.6054
family.BacteroidalesS24.7group.id.11173	rs17043785	T	C	-0.176187	0.0347133	5.11837e-07	25.7606
family.BacteroidalesS24.7group.id.11173	rs61508842	T	C	0.122574	0.0272389	7.82782e-06	20.2498
family.BacteroidalesS24.7group.id.11173	rs78609301	A	G	-0.0867065	0.0195709	7.09297e-06	19.6283
family.Bifidobacteriaceae.id.433	rs10831953	G	A	0.0537537	0.0123746	9.94742e-06	18.8693
family.Bifidobacteriaceae.id.433	rs6899771	A	G	-0.0914312	0.0202604	7.27995e-06	20.3655
family.Bifidobacteriaceae.id.433	rs7174549	C	T	0.0551726	0.0124655	6.8678e-06	19.5898
family.Bifidobacteriaceae.id.433	rs7322849	T	C	0.110676	0.0200996	1.74032e-08	30.3202
family.Bifidobacteriaceae.id.433	rs857444	C	T	0.0553965	0.0120669	3.82492e-06	21.0752
family.Christensenellaceae.id.1866	rs12380890	A	G	-0.0503972	0.0111047	5.78132e-06	20.5966
family.Christensenellaceae.id.1866	rs4076564	G	A	-0.188623	0.039209	8.06105e-06	23.1429
family.Christensenellaceae.id.1866	rs892686	A	G	0.0506107	0.0109651	4.12367e-06	21.3041
family.ClostridialesvadinBB60group.id.11286	rs10517600	T	G	0.0626993	0.0139364	6.82768e-06	20.2406
family.ClostridialesvadinBB60group.id.11286	rs2191834	G	T	0.0746375	0.0159136	2.50195e-06	21.9977
family.ClostridialesvadinBB60group.id.11286	rs28691777	C	T	0.137134	0.0266996	6.95697e-07	26.3802
family.ClostridialesvadinBB60group.id.11286	rs55682560	C	T	-0.131519	0.0261319	4.97034e-07	25.3302
family.ClostridialesvadinBB60group.id.11286	rs6588624	G	A	-0.0662317	0.0138147	1.79287e-06	22.9853
family.ClostridialesvadinBB60group.id.11286	rs7226487	A	G	-0.0643682	0.0138701	3.58282e-06	21.5368
family.ClostridialesvadinBB60group.id.11286	rs7725895	A	G	-0.116224	0.0240367	3.94356e-06	23.3797
family.ClostridialesvadinBB60group.id.11286	rs989682	A	G	0.070194	0.0155364	6.8471e-06	20.4126
family.Coriobacteriaceae.id.811	rs11250875	T	C	0.06075	0.0130939	4.82844e-06	21.5256
family.Coriobacteriaceae.id.811	rs1397793	G	A	-0.0498855	0.0112446	9.77381e-06	19.6815
family.Coriobacteriaceae.id.811	rs1816223	A	G	-0.0586265	0.0129006	4.84114e-06	20.6523
family.Coriobacteriaceae.id.811	rs240104	T	C	-0.0603429	0.0126849	1.51603e-06	22.6296
family.Coriobacteriaceae.id.811	rs2442778	G	A	-0.116408	0.0258545	9.02703e-06	20.2719
family.Coriobacteriaceae.id.811	rs8010111	G	A	-0.103377	0.0229286	6.89624e-06	20.3278
family.Defluviitaleaceae.id.1924	rs17051335	C	T	-0.134314	0.0292201	4.58117e-06	21.1288
family.Defluviitaleaceae.id.1924	rs1908593	T	C	0.070223	0.0156601	7.859e-06	20.1081
family.Defluviitaleaceae.id.1924	rs540220	T	C	-0.123954	0.0289814	9.48137e-06	18.2928
family.Desulfovibrionaceae.id.3169	rs112381107	C	T	0.211435	0.0456962	2.81875e-06	21.409
family.Desulfovibrionaceae.id.3169	rs2838334	G	A	0.0571419	0.012423	3.82375e-06	21.1572
family.Desulfovibrionaceae.id.3169	rs6058181	C	T	0.0834742	0.0166111	2.69912e-07	25.2528
family.Desulfovibrionaceae.id.3169	rs72647048	T	C	-0.0770089	0.017089	9.60885e-06	20.307
family.Desulfovibrionaceae.id.3169	rs9928243	C	A	-0.0541732	0.0117819	4.48478e-06	21.1417
family.Enterobacteriaceae.id.3469	rs11026530	T	C	0.0822408	0.0186379	9.42684e-06	19.4706
family.Enterobacteriaceae.id.3469	rs2374342	C	A	0.0582927	0.0126195	4.51618e-06	21.3376
family.Enterobacteriaceae.id.3469	rs62210023	A	G	0.0606754	0.0130125	3.13163e-06	21.7422
family.Erysipelotrichaceae.id.2149	rs2300774	G	A	0.0524152	0.0106784	8.95466e-07	24.0937
family.Erysipelotrichaceae.id.2149	rs4078432	C	T	-0.0608929	0.0133764	4.23104e-06	20.7232
family.Erysipelotrichaceae.id.2149	rs56970041	T	G	0.0724144	0.0164471	5.40344e-06	19.3854
family.Erysipelotrichaceae.id.2149	rs8003149	C	T	0.0538798	0.0116888	4.08475e-06	21.2477
family.FamilyXIII.id.1957	rs12904405	A	G	-0.0851896	0.0192688	7.67412e-06	19.5462
family.FamilyXIII.id.1957	rs482905	G	T	0.0596528	0.012717	3.72345e-06	22.0035
family.FamilyXIII.id.1957	rs6797051	C	T	-0.0805984	0.0171364	4.89281e-06	22.1214
family.FamilyXIII.id.1957	rs7514702	T	C	-0.0663236	0.0141626	3.91642e-06	21.9307
family.Lachnospiraceae.id.1987	rs11139361	T	C	0.0494463	0.0110503	4.26262e-06	20.0224
family.Lachnospiraceae.id.1987	rs11841382	G	T	-0.0718128	0.017462	9.57773e-06	16.9129
family.Lachnospiraceae.id.1987	rs11979110	T	C	-0.0500924	0.0105069	1.81843e-06	22.7299
family.Lachnospiraceae.id.1987	rs13005175	A	G	0.0993483	0.0218395	8.37071e-06	20.6936
family.Lachnospiraceae.id.1987	rs3127230	C	T	-0.0503537	0.0112201	6.20325e-06	20.1406
family.Lachnospiraceae.id.1987	rs7359994	T	C	-0.0503142	0.0112482	5.35899e-06	20.0086
family.Methanobacteriaceae.id.121	rs10202904	T	G	-0.121754	0.0235357	3.0143e-07	26.7615
family.Methanobacteriaceae.id.121	rs6776814	T	C	-0.199566	0.0411825	1.63062e-06	23.4827
family.Methanobacteriaceae.id.121	rs73457410	A	G	0.21534	0.0436695	1.40855e-06	24.316
family.Methanobacteriaceae.id.121	rs75208022	C	T	-0.227245	0.048763	5.92103e-06	21.7173
family.Methanobacteriaceae.id.121	rs894996	C	A	0.216999	0.0449076	1.87557e-06	23.3495
family.Oxalobacteraceae.id.2966	rs12002250	A	C	0.196145	0.044523	5.53202e-06	19.4083
family.Oxalobacteraceae.id.2966	rs1569853	T	C	-0.140043	0.0281704	7.45179e-07	24.7136
family.Oxalobacteraceae.id.2966	rs4428215	G	A	0.12561	0.0230053	4.87931e-08	29.8121
family.Oxalobacteraceae.id.2966	rs80330081	A	C	-0.18756	0.0423688	6.63998e-06	19.5969
family.Pasteurellaceae.id.3689	rs10965428	C	A	-0.119902	0.0258219	4.29151e-06	21.5614
family.Pasteurellaceae.id.3689	rs12050685	A	G	-0.0670948	0.015239	9.18513e-06	19.385
family.Pasteurellaceae.id.3689	rs16970009	A	G	0.187381	0.0429572	7.31531e-06	19.0275
family.Pasteurellaceae.id.3689	rs9382510	C	T	-0.0881865	0.0169965	2.476e-07	26.9207
family.Pasteurellaceae.id.3689	rs9895850	T	C	-0.176406	0.041017	9.08251e-06	18.497
family.Peptococcaceae.id.2024	rs12144792	C	T	0.064399	0.0141246	5.82242e-06	20.7878
family.Peptococcaceae.id.2024	rs150600492	A	C	0.135774	0.0289757	2.31305e-06	21.9566
family.Peptococcaceae.id.2024	rs4990837	A	G	0.0910387	0.0185869	1.74194e-06	23.9903
family.Peptococcaceae.id.2024	rs75430375	C	T	-0.147941	0.0317498	3.40849e-06	21.7117
family.Peptostreptococcaceae.id.2042	rs10805326	G	A	0.0566637	0.012276	4.03396e-06	21.3058
family.Peptostreptococcaceae.id.2042	rs117020988	C	T	0.182411	0.0372126	1.02794e-06	24.0282
family.Peptostreptococcaceae.id.2042	rs1520207	C	T	0.0525658	0.0112476	3.16548e-06	21.8417
family.Peptostreptococcaceae.id.2042	rs4692811	C	T	0.0642075	0.0126913	4.21123e-07	25.5953
family.Peptostreptococcaceae.id.2042	rs61841503	G	A	0.0919658	0.0161331	9.8012e-09	32.4951
family.Peptostreptococcaceae.id.2042	rs6721459	A	G	0.0509823	0.0111975	5.07756e-06	20.7299
family.Peptostreptococcaceae.id.2042	rs9573937	A	G	-0.0693637	0.0142907	1.70589e-06	23.5589
family.Porphyromonadaceae.id.943	rs10762312	G	A	-0.052368	0.0118814	8.70354e-06	19.4265
family.Porphyromonadaceae.id.943	rs17065783	A	G	-0.059133	0.0122235	1.79351e-06	23.4028
family.Porphyromonadaceae.id.943	rs1980561	A	G	-0.0485289	0.0109284	8.94542e-06	19.7192
family.Porphyromonadaceae.id.943	rs35233670	T	C	-0.0473576	0.010602	7.90987e-06	19.9529
family.Porphyromonadaceae.id.943	rs35961441	A	C	0.0915257	0.0207306	8.37393e-06	19.4923
family.Porphyromonadaceae.id.943	rs6953849	A	G	0.0718149	0.0150724	2.4448e-06	22.7019
family.Porphyromonadaceae.id.943	rs864093	A	C	-0.0527939	0.0117499	9.598e-06	20.1882
family.Prevotellaceae.id.960	rs12118202	T	C	-0.0751986	0.0147265	5.54234e-07	26.0747
family.Prevotellaceae.id.960	rs2206482	T	G	-0.0569105	0.0117486	1.30377e-06	23.4644
family.Prevotellaceae.id.960	rs3860225	A	G	0.083936	0.0167936	5.49682e-07	24.9809
family.Prevotellaceae.id.960	rs4493272	T	C	-0.0604992	0.0118027	3.02312e-07	26.2745
family.Prevotellaceae.id.960	rs4685827	T	C	-0.0679529	0.0145407	2.77192e-06	21.8396
family.Prevotellaceae.id.960	rs7252711	A	G	-0.0740876	0.0161926	5.56586e-06	20.9343
family.Prevotellaceae.id.960	rs7975087	C	A	-0.0601448	0.0135454	7.59459e-06	19.7157
family.Prevotellaceae.id.960	rs912860	G	A	-0.229046	0.0483124	9.2992e-07	22.4765
family.Prevotellaceae.id.960	rs9958960	G	A	-0.0914807	0.0173611	1.06324e-07	27.7653
family.Rhodospirillaceae.id.2717	rs11591293	G	T	0.0743184	0.0158724	2.67148e-06	21.9233
family.Rhodospirillaceae.id.2717	rs3754624	C	T	0.0971389	0.0200064	1.7148e-06	23.5748
family.Rhodospirillaceae.id.2717	rs4278423	T	C	0.107529	0.0235725	3.12021e-06	20.8086
family.Rhodospirillaceae.id.2717	rs55876211	C	T	-0.0911851	0.0196395	2.86679e-06	21.5569
family.Rhodospirillaceae.id.2717	rs6679026	T	C	0.111984	0.0251088	9.94679e-06	19.8911
family.Rhodospirillaceae.id.2717	rs7001029	C	T	0.117366	0.0261324	5.3475e-06	20.1708
family.Rhodospirillaceae.id.2717	rs74354280	C	T	-0.0911896	0.0204907	6.67295e-06	19.8051
family.Rhodospirillaceae.id.2717	rs76784716	A	G	0.136049	0.0285767	1.48988e-06	22.6656
family.Rikenellaceae.id.967	rs10217435	C	T	-0.0883756	0.0197506	6.5076e-06	20.0218
family.Rikenellaceae.id.967	rs1939881	G	A	-0.105589	0.0206213	5.64373e-07	26.2187
family.Rikenellaceae.id.967	rs2833282	G	A	0.0711137	0.0156966	4.31106e-06	20.5256
family.Rikenellaceae.id.967	rs35909684	A	C	-0.0850181	0.0191539	7.09826e-06	19.7019
family.Rikenellaceae.id.967	rs4264350	T	C	-0.0526393	0.0108555	1.34832e-06	23.5137
family.Rikenellaceae.id.967	rs67705352	T	G	-0.0549688	0.0110534	6.57556e-07	24.731
family.Rikenellaceae.id.967	rs77885767	C	T	-0.156209	0.0336482	2.84694e-06	21.5521
family.Rikenellaceae.id.967	rs9389714	C	T	-0.0636841	0.0143416	8.79066e-06	19.7183
family.Rikenellaceae.id.967	rs9603208	G	T	0.0821173	0.0159596	1.91801e-07	26.4745
family.Ruminococcaceae.id.2050	rs10093275	C	T	0.0534595	0.011677	5.35228e-06	20.9599
family.Ruminococcaceae.id.2050	rs10166469	T	C	-0.053336	0.0120209	8.5216e-06	19.6864
family.Ruminococcaceae.id.2050	rs17376049	T	C	0.0848534	0.0172114	7.29619e-07	24.3056
family.Ruminococcaceae.id.2050	rs2113833	T	C	0.169146	0.0355009	1.14466e-06	22.701
family.Streptococcaceae.id.1850	rs10028567	C	T	-0.0934027	0.0190343	3.72497e-06	24.0792
family.Streptococcaceae.id.1850	rs11110281	T	C	-0.130554	0.0225943	1.40137e-08	33.3874
family.Streptococcaceae.id.1850	rs16950051	A	G	0.107008	0.0236973	5.33808e-06	20.3907
family.Streptococcaceae.id.1850	rs2370083	G	T	-0.0842751	0.0184509	4.25666e-06	20.8623
family.Streptococcaceae.id.1850	rs35344081	G	A	0.0609349	0.0129703	2.63845e-06	22.0714
family.Streptococcaceae.id.1850	rs4968759	A	G	-0.0544035	0.0111271	8.91881e-07	23.9049
family.Streptococcaceae.id.1850	rs7916711	A	G	0.0959639	0.021545	6.32732e-06	19.8391
family.Streptococcaceae.id.1850	rs957755	T	G	-0.0642449	0.0142702	7.4151e-06	20.2682
family.Veillonellaceae.id.2172	rs12741784	C	T	-0.0621452	0.0119266	1.28494e-07	27.1507
family.Veillonellaceae.id.2172	rs2175069	A	G	-0.0526752	0.0114886	4.63558e-06	21.0221
family.Veillonellaceae.id.2172	rs2561116	T	G	-0.083617	0.0187159	7.88518e-06	19.9603
family.Veillonellaceae.id.2172	rs4263802	G	A	0.050942	0.0114921	7.45003e-06	19.6495
family.Veillonellaceae.id.2172	rs4461038	A	G	-0.0554965	0.0119467	3.73474e-06	21.5791
family.Veillonellaceae.id.2172	rs6692542	A	G	0.0534397	0.0118254	8.67975e-06	20.422
family.Veillonellaceae.id.2172	rs6909981	C	T	-0.0638697	0.0141765	5.47618e-06	20.2979
family.Veillonellaceae.id.2172	rs9345168	C	A	0.0509102	0.0113253	8.48887e-06	20.2074
family.Victivallaceae.id.2255	rs2944282	T	C	-0.124197	0.0257026	1.56601e-06	23.3489
family.Victivallaceae.id.2255	rs4396289	C	T	-0.152918	0.0288525	1.53782e-07	28.0897
family.Victivallaceae.id.2255	rs6545794	A	G	-0.197786	0.0410495	5.97005e-07	23.2152
family.Victivallaceae.id.2255	rs7077363	G	A	0.148942	0.0318366	2.83376e-06	21.8868
family.Victivallaceae.id.2255	rs7314815	G	A	0.101088	0.0225594	6.40086e-06	20.0791
genus..Clostridiuminnocuumgroup.id.14397	rs1942371	G	A	-0.157938	0.034187	4.06337e-06	21.3428
genus..Clostridiuminnocuumgroup.id.14397	rs4869133	G	A	-0.180591	0.0409505	7.24455e-06	19.4478
genus..Clostridiuminnocuumgroup.id.14397	rs61267978	T	C	0.14708	0.0320875	5.58513e-06	21.0103
genus..Eubacteriumbrachygroup.id.11296	rs112617308	T	C	-0.170873	0.0362844	2.38033e-06	22.1773
genus..Eubacteriumbrachygroup.id.11296	rs1384962	A	G	0.120888	0.0266264	6.99292e-06	20.6131
genus..Eubacteriumbrachygroup.id.11296	rs4862235	G	A	0.104806	0.0225751	3.73143e-06	21.5533
genus..Eubacteriumcoprostanoligenesgroup.id.11375	rs12906958	C	T	-0.0533159	0.0115935	4.34803e-06	21.1488
genus..Eubacteriumcoprostanoligenesgroup.id.11375	rs2644213	G	A	0.0538845	0.0121245	9.85638e-06	19.7517
genus..Eubacteriumcoprostanoligenesgroup.id.11375	rs6762473	C	A	0.0521584	0.0112353	4.26113e-06	21.5517
genus..Eubacteriumcoprostanoligenesgroup.id.11375	rs9648214	T	C	-0.0828719	0.016431	2.5203e-07	25.4383
genus..Eubacteriumeligensgroup.id.14372	rs182318	G	A	-0.0824941	0.0195615	8.39837e-06	17.7845
genus..Eubacteriumeligensgroup.id.14372	rs265534	T	G	-0.0563756	0.0120127	2.26758e-06	22.0242
genus..Eubacteriumeligensgroup.id.14372	rs6923695	T	G	0.103268	0.0229525	4.87406e-06	20.2428
genus..Eubacteriumfissicatenagroup.id.14373	rs10147907	T	G	0.172263	0.039601	8.27246e-06	18.9222
genus..Eubacteriumfissicatenagroup.id.14373	rs1768152	T	C	0.139489	0.0316186	8.70054e-06	19.4622
genus..Eubacteriumfissicatenagroup.id.14373	rs3771393	C	T	0.130842	0.0266671	7.37909e-07	24.0738
genus..Eubacteriumhalliigroup.id.11338	rs10501370	C	T	-0.115589	0.0252489	5.41918e-06	20.9579
genus..Eubacteriumhalliigroup.id.11338	rs17074066	T	C	-0.0813986	0.0189272	9.34905e-06	18.4952
genus..Eubacteriumhalliigroup.id.11338	rs17474256	G	A	0.0810805	0.0184573	9.45445e-06	19.2973
genus..Eubacteriumhalliigroup.id.11338	rs74018587	C	T	0.208943	0.043822	3.70257e-06	22.7337
genus..Eubacteriumhalliigroup.id.11338	rs78056098	G	T	-0.0507411	0.0113758	8.28818e-06	19.8955
genus..Eubacteriumhalliigroup.id.11338	rs949971	T	G	-0.0540164	0.0116101	3.29002e-06	21.6462
genus..Eubacteriumnodatumgroup.id.11297	rs11006576	A	G	-0.110167	0.024593	7.98664e-06	20.067
genus..Eubacteriumnodatumgroup.id.11297	rs34297067	A	G	-0.186907	0.0341475	6.59784e-08	29.9593
genus..Eubacteriumnodatumgroup.id.11297	rs61841040	G	T	0.160621	0.0341609	3.56141e-06	22.1078
genus..Eubacteriumnodatumgroup.id.11297	rs9425984	T	C	-0.130234	0.0292347	7.20681e-06	19.845
genus..Eubacteriumrectalegroup.id.14374	rs10248854	C	A	-0.0527827	0.0113464	4.20676e-06	21.6407
genus..Eubacteriumrectalegroup.id.14374	rs10797540	A	G	0.0503179	0.0108389	3.53384e-06	21.5512
genus..Eubacteriumrectalegroup.id.14374	rs35398954	A	G	-0.0901402	0.0174602	5.39945e-07	26.6526
genus..Eubacteriumruminantiumgroup.id.11340	rs13025464	T	C	-0.0737077	0.0163786	6.96842e-06	20.2523
genus..Eubacteriumruminantiumgroup.id.11340	rs16891896	G	A	-0.174787	0.0390573	2.3812e-06	20.0269
genus..Eubacteriumruminantiumgroup.id.11340	rs17519472	C	T	0.107804	0.0233984	4.70356e-06	21.2275
genus..Eubacteriumruminantiumgroup.id.11340	rs209813	G	A	-0.103488	0.0236391	9.23146e-06	19.1655
genus..Eubacteriumruminantiumgroup.id.11340	rs2116427	A	G	0.0911461	0.0182353	4.67364e-07	24.9833
genus..Eubacteriumruminantiumgroup.id.11340	rs606117	A	G	0.0833243	0.018056	4.81639e-06	21.2961
genus..Eubacteriumruminantiumgroup.id.11340	rs6676699	G	T	-0.0888124	0.0196447	6.37979e-06	20.4388
genus..Eubacteriumruminantiumgroup.id.11340	rs7000472	A	G	-0.0762282	0.016523	4.06848e-06	21.284
genus..Eubacteriumventriosumgroup.id.11341	rs12964517	G	A	0.0587198	0.0123453	2.07499e-06	22.6237
genus..Eubacteriumventriosumgroup.id.11341	rs13082419	C	T	-0.0715522	0.016137	9.55987e-06	19.6608
genus..Eubacteriumventriosumgroup.id.11341	rs16884680	G	T	-0.0906428	0.0191909	1.73969e-06	22.3088
genus..Eubacteriumventriosumgroup.id.11341	rs35179274	C	T	-0.0627263	0.013786	5.75792e-06	20.7026
genus..Eubacteriumventriosumgroup.id.11341	rs3809430	T	C	-0.0548171	0.0118426	3.55317e-06	21.426
genus..Eubacteriumventriosumgroup.id.11341	rs66746423	C	T	0.0751501	0.0164978	6.11142e-06	20.7494
genus..Eubacteriumventriosumgroup.id.11341	rs6704822	A	G	0.0739179	0.0166705	6.6223e-06	19.6609
genus..Eubacteriumventriosumgroup.id.11341	rs72783037	C	A	0.0658926	0.0143747	6.54762e-06	21.0124
genus..Eubacteriumventriosumgroup.id.11341	rs73849225	T	C	0.0975711	0.0224388	5.20909e-06	18.9079
genus..Eubacteriumventriosumgroup.id.11341	rs876734	C	T	-0.0618696	0.0132532	2.88908e-06	21.7927
genus..Eubacteriumxylanophilumgroup.id.14375	rs10140184	A	C	0.0576795	0.012599	4.95862e-06	20.959
genus..Eubacteriumxylanophilumgroup.id.14375	rs13239072	G	A	0.0687427	0.0142728	1.81783e-06	23.1971
genus..Eubacteriumxylanophilumgroup.id.14375	rs1999224	G	T	-0.0949051	0.0203503	3.75492e-06	21.749
genus..Ruminococcusgauvreauiigroup.id.11342	rs10931481	G	A	0.0610096	0.0130484	3.38211e-06	21.8615
genus..Ruminococcusgauvreauiigroup.id.11342	rs12079579	A	G	0.0955324	0.0213436	5.03725e-06	20.0339
genus..Ruminococcusgauvreauiigroup.id.11342	rs1391597	C	T	0.0590284	0.0124874	1.85964e-06	22.345
genus..Ruminococcusgauvreauiigroup.id.11342	rs2166943	A	C	0.0566974	0.0123497	5.27717e-06	21.0773
genus..Ruminococcusgauvreauiigroup.id.11342	rs289410	G	A	-0.0654926	0.0139101	2.27464e-06	22.1678
genus..Ruminococcusgauvreauiigroup.id.11342	rs431418	A	G	-0.094737	0.0210157	5.53667e-06	20.3213
genus..Ruminococcusgauvreauiigroup.id.11342	rs73802842	C	A	0.0736808	0.0169665	7.48026e-06	18.8593
genus..Ruminococcusgauvreauiigroup.id.11342	rs9870933	A	G	0.0621643	0.0126072	8.4912e-07	24.3135
genus..Ruminococcusgnavusgroup.id.14376	rs11597105	A	G	0.114673	0.0250653	6.94868e-06	20.9303
genus..Ruminococcusgnavusgroup.id.14376	rs12136548	C	T	0.0901946	0.0196476	3.09631e-06	21.0738
genus..Ruminococcusgnavusgroup.id.14376	rs78399089	T	C	0.144445	0.0326618	6.62998e-06	19.558
genus..Ruminococcustorquesgroup.id.14377	rs77034621	T	G	-0.151553	0.0335878	6.06872e-06	20.3594
genus..Ruminococcustorquesgroup.id.14377	rs8080469	G	A	0.0490727	0.0107036	3.49522e-06	21.0193
genus..Ruminococcustorquesgroup.id.14377	rs8141465	A	G	0.0480778	0.0107442	9.64837e-06	20.0235
genus.Actinomyces.id.423	rs2715439	C	T	0.0746684	0.0164822	6.27e-06	20.5232
genus.Actinomyces.id.423	rs34583783	G	T	0.126596	0.0268461	4.48529e-06	22.2371
genus.Actinomyces.id.423	rs4146653	G	A	0.0985224	0.0214182	4.49647e-06	21.1594
genus.Actinomyces.id.423	rs71315246	A	G	-0.0969809	0.021925	9.82978e-06	19.5655
genus.Actinomyces.id.423	rs7915461	T	C	0.18776	0.0401636	5.91984e-06	21.8544
genus.Adlercreutzia.id.812	rs13231526	C	A	0.143237	0.0311654	4.81355e-06	21.1234
genus.Adlercreutzia.id.812	rs2717140	C	T	-0.119225	0.0251081	2.04594e-06	22.548
genus.Adlercreutzia.id.812	rs7680684	C	T	-0.083381	0.0168901	9.76904e-07	24.3708
genus.Alistipes.id.968	rs1107244	G	A	0.0758558	0.0171182	3.59059e-06	19.6363
genus.Alistipes.id.968	rs11769002	G	A	-0.0528793	0.0109389	1.44962e-06	23.3683
genus.Alistipes.id.968	rs11958296	A	G	-0.0981222	0.0218272	9.29574e-06	20.2087
genus.Alistipes.id.968	rs1689282	A	C	-0.0520061	0.0113942	5.27578e-06	20.8325
genus.Alistipes.id.968	rs2290844	C	T	0.0813969	0.0191632	9.10135e-06	18.0418
genus.Alistipes.id.968	rs2450745	A	C	-0.080524	0.0184702	7.11836e-06	19.0068
genus.Alistipes.id.968	rs2875322	T	C	-0.0580945	0.0131432	8.77703e-06	19.5373
genus.Alistipes.id.968	rs34417064	A	G	-0.048202	0.0106868	7.00749e-06	20.3437
genus.Alistipes.id.968	rs4810359	A	G	-0.0652428	0.0146155	7.49669e-06	19.9267
genus.Alistipes.id.968	rs62576416	T	C	0.0492647	0.0109733	7.50368e-06	20.1557
genus.Alistipes.id.968	rs67705352	T	G	-0.0532404	0.0110864	1.65123e-06	23.0622
genus.Alistipes.id.968	rs7129639	C	A	-0.0524955	0.0109584	1.78422e-06	22.9484
genus.Alistipes.id.968	rs8130320	A	G	-0.049002	0.010717	4.83612e-06	20.9064
genus.Allisonella.id.2174	rs35778461	C	T	0.146679	0.0297186	1.2063e-06	24.3601
genus.Allisonella.id.2174	rs594561	C	T	0.112231	0.0251681	9.41103e-06	19.8849
genus.Allisonella.id.2174	rs602075	A	G	0.168974	0.0296976	3.56575e-08	32.3742
genus.Allisonella.id.2174	rs6742198	G	A	0.149152	0.0316484	3.34514e-06	22.2102
genus.Alloprevotella.id.961	rs12675596	G	T	0.145669	0.0290678	9.63726e-07	25.1136
genus.Alloprevotella.id.961	rs2154444	T	G	0.138234	0.0308961	8.36755e-06	20.0182
genus.Alloprevotella.id.961	rs4364940	A	G	0.126418	0.0282207	8.58353e-06	20.0669
genus.Alloprevotella.id.961	rs4680035	A	G	-0.119599	0.0259446	4.99052e-06	21.2503
genus.Anaerofilum.id.2053	rs1563175	A	C	0.0923834	0.0202157	5.53848e-06	20.8838
genus.Anaerofilum.id.2053	rs17012738	T	G	0.0903417	0.0200239	7.24168e-06	20.3553
genus.Anaerofilum.id.2053	rs17096874	C	T	-0.126337	0.0268919	2.8603e-06	22.0708
genus.Anaerofilum.id.2053	rs4244069	G	A	-0.146775	0.0326594	9.81202e-06	20.1969
genus.Anaerofilum.id.2053	rs4506496	G	A	0.10309	0.0212861	1.4866e-06	23.4552
genus.Anaerofilum.id.2053	rs816292	T	C	-0.113003	0.02204	2.64038e-07	26.2877
genus.Anaerofilum.id.2053	rs9299345	T	C	-0.1364	0.0302372	8.04309e-06	20.349
genus.Anaerostipes.id.1991	rs6474958	A	G	-0.0500065	0.0112001	6.74483e-06	19.9347
genus.Anaerostipes.id.1991	rs6726833	C	A	-0.0877497	0.0189408	3.32217e-06	21.4631
genus.Anaerostipes.id.1991	rs7193624	C	T	0.0750642	0.0150723	5.35482e-07	24.803
genus.Anaerotruncus.id.2054	rs1431492	C	T	-0.0654996	0.0146188	7.35565e-06	20.0749
genus.Anaerotruncus.id.2054	rs17734739	T	C	0.0660052	0.014908	7.42772e-06	19.6027
genus.Anaerotruncus.id.2054	rs4669806	G	T	0.0576389	0.0122994	2.4206e-06	21.9616
genus.Anaerotruncus.id.2054	rs6494922	A	G	0.0903106	0.0202257	6.62362e-06	19.9376
genus.Anaerotruncus.id.2054	rs6563550	T	C	0.0877135	0.0176745	2.34517e-07	24.6286
genus.Anaerotruncus.id.2054	rs9347879	T	C	0.050618	0.011049	4.22333e-06	20.9877
genus.Bacteroides.id.918	rs17619981	T	G	0.0880978	0.0187002	2.68683e-06	22.1941
genus.Bacteroides.id.918	rs66474973	G	T	0.0812515	0.0164479	6.80966e-07	24.4029
genus.Bacteroides.id.918	rs6795673	C	T	0.0538565	0.0105251	3.37909e-07	26.1832
genus.Barnesiella.id.944	rs199035	G	A	0.0559495	0.0119716	3.00294e-06	21.8419
genus.Barnesiella.id.944	rs62251337	A	G	-0.0690763	0.0149374	4.24161e-06	21.3849
genus.Barnesiella.id.944	rs79795328	A	G	-0.0818645	0.0176441	4.23302e-06	21.5275
genus.Bifidobacterium.id.436	rs12022129	G	A	0.0619356	0.0138937	7.99643e-06	19.872
genus.Bifidobacterium.id.436	rs2491158	G	A	0.0712624	0.015983	8.04716e-06	19.8794
genus.Bifidobacterium.id.436	rs2686790	T	C	0.070741	0.0157926	7.49893e-06	20.0648
genus.Bifidobacterium.id.436	rs5746486	T	C	-0.0536216	0.0120801	8.99955e-06	19.7034
genus.Bifidobacterium.id.436	rs7322849	T	C	0.112428	0.0201813	1.08368e-08	31.0353
genus.Bifidobacterium.id.436	rs857444	C	T	0.0558234	0.0121219	3.57097e-06	21.2075
genus.Bilophila.id.3170	rs11069458	T	C	-0.0680947	0.015503	7.71547e-06	19.2928
genus.Bilophila.id.3170	rs1241171	G	A	-0.0692654	0.0150148	4.24037e-06	21.281
genus.Bilophila.id.3170	rs1571225	C	T	0.0826826	0.0170621	1.12289e-06	23.4834
genus.Bilophila.id.3170	rs2728491	G	T	-0.0627416	0.0139456	6.33255e-06	20.2411
genus.Bilophila.id.3170	rs7802841	C	A	0.0670097	0.0137701	1.76952e-06	23.6812
genus.Bilophila.id.3170	rs9899990	A	G	-0.102702	0.0233878	9.06691e-06	19.2833
genus.Blautia.id.1992	rs11149971	C	T	0.117605	0.02339	1.03934e-06	25.2808
genus.Blautia.id.1992	rs16892041	T	C	-0.0622605	0.0141804	8.82028e-06	19.2774
genus.Blautia.id.1992	rs2788271	T	G	-0.0575596	0.0133492	7.16388e-06	18.5921
genus.Blautia.id.1992	rs3005511	A	G	0.0501085	0.0110768	6.18905e-06	20.4643
genus.Blautia.id.1992	rs67794373	C	T	0.0601709	0.0123443	1.00003e-06	23.7597
genus.Blautia.id.1992	rs682885	A	G	-0.0493376	0.0107359	4.4908e-06	21.1194
genus.Butyricicoccus.id.2055	rs10084203	A	G	0.0549699	0.0123563	8.58646e-06	19.7913
genus.Butyricicoccus.id.2055	rs12034718	A	G	0.0701199	0.0158213	9.57686e-06	19.6424
genus.Butyricicoccus.id.2055	rs7322368	T	C	0.0815733	0.0183167	5.5178e-06	19.8337
genus.Butyricimonas.id.945	rs11228830	A	G	0.135265	0.0298411	6.55162e-06	20.5466
genus.Butyricimonas.id.945	rs113054641	G	A	-0.144881	0.0274574	1.73694e-07	27.8423
genus.Butyricimonas.id.945	rs12458763	A	C	0.122037	0.0269587	6.36646e-06	20.492
genus.Butyricimonas.id.945	rs2114713	G	T	0.062721	0.0138998	6.87713e-06	20.3615
genus.Butyrivibrio.id.1993	rs1007475	G	T	0.118065	0.0261271	7.92312e-06	20.4204
genus.Butyrivibrio.id.1993	rs11761679	T	C	0.154775	0.0321539	2.20231e-06	23.1705
genus.Butyrivibrio.id.1993	rs16941336	C	T	0.127488	0.0267936	1.53182e-06	22.6398
genus.Butyrivibrio.id.1993	rs17163238	G	A	0.140987	0.0309117	5.51196e-06	20.8023
genus.Butyrivibrio.id.1993	rs4537857	T	C	-0.12459	0.0260992	1.80192e-06	22.7882
genus.Butyrivibrio.id.1993	rs486484	A	G	-0.108349	0.0240008	6.61084e-06	20.3796
genus.Butyrivibrio.id.1993	rs4928024	A	G	-0.17471	0.0389333	8.18641e-06	20.137
genus.Butyrivibrio.id.1993	rs7752361	A	G	-0.11923	0.0239975	7.69113e-07	24.6855
genus.Butyrivibrio.id.1993	rs9349693	A	G	0.117973	0.0259861	5.54958e-06	20.6102
genus.CandidatusSoleaferrea.id.11350	rs10090365	A	G	-0.0834413	0.0180989	4.17309e-06	21.2549
genus.CandidatusSoleaferrea.id.11350	rs10108780	A	G	-0.092834	0.0199807	3.64079e-06	21.5871
genus.CandidatusSoleaferrea.id.11350	rs4294381	T	C	0.112197	0.023186	1.3685e-06	23.4157
genus.CandidatusSoleaferrea.id.11350	rs6494306	A	G	-0.0969304	0.0214221	5.80051e-06	20.4737
genus.CandidatusSoleaferrea.id.11350	rs7400877	T	C	-0.0951085	0.0212799	9.29448e-06	19.9756
genus.ChristensenellaceaeR.7group.id.11283	rs60954665	T	G	0.049815	0.0110787	7.13177e-06	20.2181
genus.ChristensenellaceaeR.7group.id.11283	rs62467127	C	T	0.114108	0.0251983	3.25362e-06	20.5066
genus.ChristensenellaceaeR.7group.id.11283	rs78521377	C	T	0.124992	0.0274797	5.60674e-06	20.689
genus.ChristensenellaceaeR.7group.id.11283	rs892686	A	G	0.0514099	0.011136	3.96861e-06	21.3126
genus.Collinsella.id.815	rs10890671	T	C	-0.0537401	0.0118848	6.52136e-06	20.4461
genus.Collinsella.id.815	rs11597285	G	T	-0.0537947	0.0120548	9.37615e-06	19.9138
genus.Collinsella.id.815	rs2103510	G	A	0.0786551	0.0168217	2.42474e-06	21.8633
genus.Collinsella.id.815	rs9541268	C	A	0.09597	0.0197312	8.79419e-07	23.6572
genus.Coprobacter.id.949	rs12684609	T	C	0.100827	0.0220366	6.10177e-06	20.9345
genus.Coprobacter.id.949	rs12996055	A	C	0.0921817	0.0209405	8.07639e-06	19.3783
genus.Coprobacter.id.949	rs143662916	C	T	0.253264	0.0540141	3.07252e-06	21.9853
genus.Coprobacter.id.949	rs213863	C	T	-0.0887412	0.0188377	2.34883e-06	22.1918
genus.Coprobacter.id.949	rs74919520	G	A	0.125703	0.0276296	5.76326e-06	20.6987
genus.Coprococcus1.id.11301	rs1519491	T	C	0.0499197	0.0113558	8.95283e-06	19.3246
genus.Coprococcus1.id.11301	rs1576241	A	G	-0.0510343	0.0109535	3.32862e-06	21.7082
genus.Coprococcus1.id.11301	rs73031725	T	C	0.167591	0.0355224	1.97917e-06	22.2586
genus.Coprococcus1.id.11301	rs73167075	T	C	0.0573137	0.0127573	8.56864e-06	20.1836
genus.Coprococcus1.id.11301	rs74101919	T	C	-0.0718989	0.0144651	1.03291e-06	24.7059
genus.Coprococcus2.id.11302	rs12634070	T	C	0.0736486	0.0164921	9.95104e-06	19.9423
genus.Coprococcus2.id.11302	rs6677933	C	T	-0.0804405	0.0164216	1.18501e-06	23.9948
genus.Coprococcus2.id.11302	rs72680320	T	C	-0.0649382	0.013919	2.27115e-06	21.7663
genus.Coprococcus3.id.11303	rs10810043	A	G	0.0515518	0.0115923	9.27424e-06	19.7764
genus.Coprococcus3.id.11303	rs11080344	C	T	0.0516921	0.0113054	4.78692e-06	20.9062
genus.Coprococcus3.id.11303	rs13394391	C	T	-0.0709302	0.0150918	2.20317e-06	22.0892
genus.Coprococcus3.id.11303	rs178271	T	C	0.145257	0.0294239	7.81088e-07	24.371
genus.Desulfovibrio.id.3173	rs13066142	G	A	0.119141	0.0250891	3.78665e-06	22.5502
genus.Desulfovibrio.id.3173	rs16863365	A	G	0.109402	0.0226964	1.7945e-06	23.2349
genus.Desulfovibrio.id.3173	rs4797774	G	A	0.212582	0.0470044	5.64315e-06	20.4538
genus.Desulfovibrio.id.3173	rs6580353	T	C	0.0770979	0.0169735	4.93857e-06	20.632
genus.Desulfovibrio.id.3173	rs72647089	T	G	-0.106594	0.0239337	8.29763e-06	19.8358
genus.Desulfovibrio.id.3173	rs7729080	C	A	-0.070287	0.0157691	9.95869e-06	19.8671
genus.Dialister.id.2183	rs10138457	T	C	-0.113054	0.0261933	7.88122e-06	18.6291
genus.Dialister.id.2183	rs2314294	T	C	0.0865932	0.0193719	8.07899e-06	19.9813
genus.Dialister.id.2183	rs4747450	C	A	0.0668509	0.0147685	5.83729e-06	20.4899
genus.Dorea.id.1997	rs12537781	T	C	-0.055544	0.0125223	9.15137e-06	19.6746
genus.Dorea.id.1997	rs1899291	C	T	0.0697217	0.0150285	4.56686e-06	21.5232
genus.Dorea.id.1997	rs3005511	A	G	0.0516127	0.0112852	5.28702e-06	20.9166
genus.Dorea.id.1997	rs4793307	C	T	0.0574165	0.0122472	4.0069e-06	21.9787
genus.Dorea.id.1997	rs62503162	A	G	-0.0974091	0.0194379	7.46605e-07	25.1131
genus.Eisenbergiella.id.11304	rs11027642	C	T	0.129006	0.0284844	4.91871e-06	20.5118
genus.Eisenbergiella.id.11304	rs11079158	T	C	0.100627	0.022546	7.34849e-06	19.9199
genus.Eisenbergiella.id.11304	rs11938607	T	C	0.0978125	0.0216636	8.2182e-06	20.3859
genus.Eisenbergiella.id.11304	rs12257723	A	C	-0.0952742	0.0211569	8.85121e-06	20.279
genus.Eisenbergiella.id.11304	rs12710729	C	A	0.0893384	0.0199069	9.8441e-06	20.1404
genus.Eisenbergiella.id.11304	rs1508033	A	C	0.091546	0.0195787	3.22889e-06	21.8632
genus.Eisenbergiella.id.11304	rs1553971	T	G	0.120965	0.0263054	5.26837e-06	21.1459
genus.Eisenbergiella.id.11304	rs2683098	C	T	0.107319	0.022515	2.2375e-06	22.72
genus.Eisenbergiella.id.11304	rs3812426	G	A	0.106447	0.0224159	2.71687e-06	22.5505
genus.Erysipelatoclostridium.id.11381	rs17804233	T	C	-0.0662914	0.0144203	4.58605e-06	21.1332
genus.Erysipelatoclostridium.id.11381	rs340991	A	G	-0.0740482	0.0158891	3.74942e-06	21.7184
genus.Erysipelatoclostridium.id.11381	rs61806970	C	T	0.142548	0.0320688	9.0941e-06	19.7586
genus.Erysipelatoclostridium.id.11381	rs6474512	A	C	0.067015	0.0143201	3.01546e-06	21.9003
genus.ErysipelotrichaceaeUCG003.id.11384	rs10164067	T	G	-0.10326	0.0212405	1.13086e-06	23.6339
genus.ErysipelotrichaceaeUCG003.id.11384	rs11994308	C	T	0.115417	0.0242503	1.32563e-06	22.6522
genus.ErysipelotrichaceaeUCG003.id.11384	rs17798136	G	A	0.158818	0.0347674	3.23598e-06	20.8666
genus.ErysipelotrichaceaeUCG003.id.11384	rs59104037	A	G	-0.0951263	0.0204742	4.48256e-06	21.5867
genus.ErysipelotrichaceaeUCG003.id.11384	rs62403464	T	C	-0.0731743	0.0156516	3.43738e-06	21.8576
genus.ErysipelotrichaceaeUCG003.id.11384	rs73074432	C	T	0.072154	0.0164378	9.9902e-06	19.2679
genus.ErysipelotrichaceaeUCG003.id.11384	rs74988980	G	A	-0.133141	0.0348574	8.64276e-06	14.5893
genus.Faecalibacterium.id.2057	rs1271565	C	T	-0.0576251	0.0119649	1.30169e-06	23.1955
genus.Faecalibacterium.id.2057	rs2835874	T	C	-0.0866356	0.0196496	7.54405e-06	19.4396
genus.Faecalibacterium.id.2057	rs9536330	T	C	-0.048317	0.010797	5.33258e-06	20.0259
genus.FamilyXIIIAD3011group.id.11293	rs11736617	G	A	-0.0759493	0.0172101	9.02048e-06	19.4752
genus.FamilyXIIIAD3011group.id.11293	rs12812672	T	C	-0.096065	0.020828	2.55807e-06	21.2733
genus.FamilyXIIIAD3011group.id.11293	rs16840310	A	G	-0.0608052	0.0122149	6.75113e-07	24.78
genus.FamilyXIIIAD3011group.id.11293	rs16940167	C	T	0.0732552	0.0159898	3.90837e-06	20.9889
genus.FamilyXIIIAD3011group.id.11293	rs739451	C	T	0.0649589	0.0147534	7.8781e-06	19.3862
genus.FamilyXIIIAD3011group.id.11293	rs9276029	A	G	-0.0811384	0.0185669	8.92766e-06	19.0975
genus.FamilyXIIIUCG001.id.11294	rs1426266	T	C	-0.0665521	0.0137151	1.24935e-06	23.5466
genus.FamilyXIIIUCG001.id.11294	rs3842897	G	A	-0.112639	0.0242751	5.19705e-06	21.5307
genus.FamilyXIIIUCG001.id.11294	rs62414802	C	T	-0.0611904	0.013457	4.29181e-06	20.6762
genus.FamilyXIIIUCG001.id.11294	rs76463770	A	G	0.19313	0.0419866	3.77476e-06	21.1581
genus.FamilyXIIIUCG001.id.11294	rs8076666	A	G	0.088655	0.0198094	8.0183e-06	20.0292
genus.Fusicatenibacter.id.11305	rs10439674	A	G	-0.0572129	0.0130007	7.68485e-06	19.3667
genus.Fusicatenibacter.id.11305	rs167879	C	T	-0.0659543	0.0148763	5.86893e-06	19.6562
genus.Fusicatenibacter.id.11305	rs206581	A	G	-0.0568339	0.0127894	8.95756e-06	19.7476
genus.Fusicatenibacter.id.11305	rs2132128	G	A	-0.0771914	0.0160344	1.07686e-06	23.1755
genus.Fusicatenibacter.id.11305	rs4378146	A	C	-0.0616691	0.0125259	7.20451e-07	24.2392
genus.Fusicatenibacter.id.11305	rs73103914	A	G	-0.0597324	0.0134458	8.29563e-06	19.7355
genus.Fusicatenibacter.id.11305	rs8063430	T	C	-0.104026	0.022217	4.9289e-06	21.9239
genus.Fusicatenibacter.id.11305	rs9905659	G	A	-0.061617	0.0136576	7.30993e-06	20.3542
genus.Gordonibacter.id.821	rs13412653	A	C	0.107597	0.0239228	8.61141e-06	20.2293
genus.Gordonibacter.id.821	rs35042269	C	A	-0.180293	0.0403296	8.10852e-06	19.9852
genus.Gordonibacter.id.821	rs61934597	C	T	-0.172495	0.0388567	8.36672e-06	19.7069
genus.Gordonibacter.id.821	rs71545975	A	G	-0.153972	0.0338918	7.03944e-06	20.6393
genus.Gordonibacter.id.821	rs7294633	C	T	0.12867	0.0249946	3.43763e-07	26.5009
genus.Haemophilus.id.3698	rs9328464	T	C	0.0723095	0.0148799	1.42269e-06	23.615
genus.Haemophilus.id.3698	rs9382510	C	T	-0.093521	0.0172649	7.12051e-08	29.3422
genus.Haemophilus.id.3698	rs9895850	T	C	-0.192957	0.0416755	2.1406e-06	21.4367
genus.Holdemania.id.2157	rs10885477	T	C	-0.135137	0.0301894	8.59833e-06	20.0372
genus.Holdemania.id.2157	rs113593397	A	G	-0.128935	0.0282526	9.35728e-06	20.8268
genus.Holdemania.id.2157	rs12701617	A	G	-0.0660617	0.0149427	9.51844e-06	19.5453
genus.Holdemania.id.2157	rs4146507	C	T	0.079488	0.0177002	7.22973e-06	20.1672
genus.Holdemania.id.2157	rs80149660	C	T	-0.232987	0.0519183	6.04217e-06	20.1383
genus.Holdemania.id.2157	rs9500080	C	T	0.0926764	0.0178886	4.08515e-07	26.8402
genus.Holdemania.id.2157	rs967319	T	C	0.0788638	0.0176744	8.38155e-06	19.9098
genus.Howardella.id.2000	rs10048062	C	T	-0.147352	0.0336531	8.58873e-06	19.1718
genus.Howardella.id.2000	rs1484873	A	G	-0.227831	0.046335	2.55918e-06	24.1773
genus.Howardella.id.2000	rs2154047	C	A	-0.192557	0.0420093	9.97042e-06	21.0101
genus.Howardella.id.2000	rs609430	T	G	-0.112045	0.0239328	3.34484e-06	21.918
genus.Howardella.id.2000	rs672217	G	A	0.164146	0.0349993	3.52468e-06	21.9959
genus.Intestinibacter.id.11345	rs10805326	G	A	0.0775151	0.0139665	3.54544e-08	30.8034
genus.Intestinibacter.id.11345	rs11109097	C	T	0.0624272	0.0138539	5.49484e-06	20.305
genus.Intestinibacter.id.11345	rs118030283	G	A	-0.151829	0.0324471	2.67439e-06	21.8956
genus.Intestinibacter.id.11345	rs16938435	T	C	-0.112189	0.0235439	1.80097e-06	22.706
genus.Intestinibacter.id.11345	rs4327025	G	A	-0.0810346	0.0154397	1.64326e-07	27.5464
genus.Intestinibacter.id.11345	rs447950	A	G	0.0628342	0.0136652	5.63911e-06	21.1426
genus.Intestinibacter.id.11345	rs478972	T	C	-0.142681	0.0297116	1.81991e-06	23.0611
genus.Intestinibacter.id.11345	rs6062862	A	G	0.0924508	0.0204658	6.67984e-06	20.4063
genus.Intestinibacter.id.11345	rs62430350	T	C	0.151096	0.0351476	6.84229e-06	18.4805
genus.Intestinibacter.id.11345	rs6875660	C	T	0.0890455	0.0193905	3.05781e-06	21.0885
genus.Intestinimonas.id.2062	rs12226153	A	G	-0.151142	0.0306922	5.12171e-07	24.2502
genus.Intestinimonas.id.2062	rs17067892	C	T	0.107194	0.0250013	6.37926e-06	18.3828
genus.Intestinimonas.id.2062	rs1859797	G	A	0.060368	0.0131793	4.12235e-06	20.9812
genus.Intestinimonas.id.2062	rs2930225	G	T	0.0729524	0.0152948	1.34622e-06	22.7504
genus.Intestinimonas.id.2062	rs4784055	T	C	-0.175324	0.038599	8.71812e-07	20.6315
genus.Intestinimonas.id.2062	rs6934519	C	T	0.0692373	0.0151154	8.56956e-06	20.9818
genus.Intestinimonas.id.2062	rs716604	A	G	0.0818068	0.0165992	8.5663e-07	24.2886
genus.Intestinimonas.id.2062	rs7170984	T	C	-0.0658116	0.0140767	2.98356e-06	21.8575
genus.Intestinimonas.id.2062	rs72982915	C	T	0.183158	0.0402743	4.91157e-06	20.6822
genus.Lachnoclostridium.id.11308	rs1997204	T	C	-0.108075	0.0242022	5.97081e-06	19.9406
genus.Lachnoclostridium.id.11308	rs4738679	G	A	-0.0520267	0.011404	4.41754e-06	20.813
genus.Lachnoclostridium.id.11308	rs6112314	A	C	-0.0561715	0.0108174	2.43212e-07	26.964
genus.Lachnoclostridium.id.11308	rs789029	C	T	-0.0641288	0.0137974	3.75328e-06	21.6029
genus.LachnospiraceaeFCS020group.id.11314	rs10093861	G	A	-0.0568869	0.0121152	3.05624e-06	22.0477
genus.LachnospiraceaeFCS020group.id.11314	rs1363769	T	C	-0.200628	0.0449372	1.58163e-06	19.933
genus.LachnospiraceaeFCS020group.id.11314	rs2862811	T	C	0.0564927	0.0121736	3.91911e-06	21.5351
genus.LachnospiraceaeFCS020group.id.11314	rs3999074	G	T	-0.0550587	0.0121847	6.55048e-06	20.4185
genus.LachnospiraceaeFCS020group.id.11314	rs9308097	A	G	0.055381	0.0123659	7.4729e-06	20.0571
genus.LachnospiraceaeNC2004group.id.11316	rs12127733	G	A	0.115182	0.0246006	3.10594e-06	21.9217
genus.LachnospiraceaeNC2004group.id.11316	rs12208226	C	A	-0.154739	0.0340372	9.7484e-06	20.6677
genus.LachnospiraceaeNC2004group.id.11316	rs12863463	G	A	-0.156365	0.0345372	6.03984e-06	20.4977
genus.LachnospiraceaeNC2004group.id.11316	rs17067076	G	A	-0.154631	0.0352194	5.61206e-06	19.2767
genus.LachnospiraceaeNC2004group.id.11316	rs1929743	T	C	0.0837206	0.0190318	9.0551e-06	19.351
genus.LachnospiraceaeNK4A136group.id.11319	rs59805249	T	C	0.0936162	0.0207982	9.45385e-06	20.2605
genus.LachnospiraceaeNK4A136group.id.11319	rs68104925	T	C	-0.0549104	0.0115385	2.36779e-06	22.647
genus.LachnospiraceaeNK4A136group.id.11319	rs7616165	G	T	-0.230542	0.0483465	2.77391e-06	22.739
genus.LachnospiraceaeNK4A136group.id.11319	rs76193507	A	G	-0.22973	0.0499776	2.9309e-06	21.1293
genus.LachnospiraceaeNK4A136group.id.11319	rs954878	A	G	-0.0520656	0.0109082	1.78203e-06	22.7821
genus.LachnospiraceaeUCG001.id.11321	rs2050911	G	A	0.0751466	0.0153934	1.10648e-06	23.8313
genus.LachnospiraceaeUCG001.id.11321	rs2371284	T	C	-0.0761893	0.0170127	7.55967e-06	20.0559
genus.LachnospiraceaeUCG001.id.11321	rs4981345	T	C	-0.0681973	0.0149831	6.08596e-06	20.7171
genus.LachnospiraceaeUCG001.id.11321	rs573933	T	C	-0.107898	0.0232346	3.10508e-06	21.5655
genus.LachnospiraceaeUCG001.id.11321	rs62496417	T	G	-0.0748504	0.0165681	5.87504e-06	20.4101
genus.LachnospiraceaeUCG001.id.11321	rs7341608	T	C	-0.0784757	0.0177648	9.48124e-06	19.5142
genus.LachnospiraceaeUCG001.id.11321	rs9403580	C	T	0.107801	0.0229777	3.46785e-06	22.0104
genus.LachnospiraceaeUCG001.id.11321	rs985416	C	T	0.0970258	0.0181807	1.45591e-07	28.4809
genus.LachnospiraceaeUCG004.id.11324	rs12072562	T	C	0.133104	0.0303566	7.0737e-06	19.2254
genus.LachnospiraceaeUCG004.id.11324	rs12747809	G	A	-0.062197	0.0125685	8.64875e-07	24.4892
genus.LachnospiraceaeUCG004.id.11324	rs12894272	A	G	0.0579792	0.0125229	4.33949e-06	21.4356
genus.LachnospiraceaeUCG004.id.11324	rs233486	A	G	-0.0799088	0.017766	6.28457e-06	20.2307
genus.LachnospiraceaeUCG004.id.11324	rs2444793	C	T	-0.0542433	0.0118188	4.77076e-06	21.0644
genus.LachnospiraceaeUCG004.id.11324	rs6656451	C	T	-0.05436	0.011947	5.56781e-06	20.7034
genus.LachnospiraceaeUCG004.id.11324	rs7629954	A	G	0.108441	0.023825	5.77222e-06	20.7167
genus.LachnospiraceaeUCG008.id.11328	rs10801803	G	A	-0.117029	0.0243085	1.40029e-06	23.1778
genus.LachnospiraceaeUCG008.id.11328	rs57254474	G	A	0.0886512	0.0199045	6.92061e-06	19.8365
genus.LachnospiraceaeUCG008.id.11328	rs67078837	T	C	-0.0845848	0.0170693	7.68189e-07	24.5559
genus.LachnospiraceaeUCG008.id.11328	rs955844	A	C	0.112064	0.0228369	1.80994e-06	24.0801
genus.Lactococcus.id.1851	rs123059	T	C	-0.13671	0.0274694	1.26562e-06	24.7686
genus.Lactococcus.id.1851	rs12621813	G	A	0.108423	0.0239978	6.60829e-06	20.4125
genus.Lactococcus.id.1851	rs2293361	C	T	-0.199221	0.0430969	1.39593e-06	21.3687
genus.Lactococcus.id.1851	rs6674304	C	T	0.200758	0.0442121	6.17759e-06	20.6187
genus.Marvinbryantia.id.2005	rs11620597	T	C	0.119479	0.0271688	7.80178e-06	19.3395
genus.Marvinbryantia.id.2005	rs1187983	C	T	-0.0935456	0.0193174	2.02427e-06	23.4502
genus.Marvinbryantia.id.2005	rs2863363	A	G	0.0634861	0.0136323	3.11281e-06	21.688
genus.Marvinbryantia.id.2005	rs72948274	A	C	-0.126354	0.0272212	3.2591e-06	21.5459
genus.Methanobrevibacter.id.123	rs10202904	T	G	-0.112811	0.0239106	3.08549e-06	22.2598
genus.Methanobrevibacter.id.123	rs1334944	T	C	0.115197	0.0255492	7.6138e-06	20.3293
genus.Methanobrevibacter.id.123	rs6776814	T	C	-0.188956	0.0419905	8.04905e-06	20.2498
genus.Methanobrevibacter.id.123	rs76029318	T	C	0.222849	0.0454319	1.07552e-06	24.0602
genus.Methanobrevibacter.id.123	rs894996	C	A	0.214213	0.0456045	3.81567e-06	22.0635
genus.Olsenella.id.822	rs2759329	G	A	-0.111131	0.0237218	3.43201e-06	21.9471
genus.Olsenella.id.822	rs7540303	C	T	0.108044	0.023638	5.32027e-06	20.892
genus.Olsenella.id.822	rs8066522	G	A	-0.106529	0.0240379	9.70095e-06	19.64
genus.Oscillibacter.id.2063	rs11627628	T	C	0.143961	0.0290223	1.0092e-06	24.605
genus.Oscillibacter.id.2063	rs11990279	T	C	-0.0824934	0.0180457	4.94298e-06	20.8972
genus.Oscillibacter.id.2063	rs12649930	T	G	0.121589	0.0259612	4.09379e-06	21.935
genus.Oscillibacter.id.2063	rs16866406	A	G	0.0988765	0.0208795	3.07821e-06	22.4256
genus.Oscillibacter.id.2063	rs16934185	A	G	-0.129568	0.028157	4.38031e-06	21.1748
genus.Oscillibacter.id.2063	rs4506202	A	G	-0.0711323	0.0152261	3.20825e-06	21.8251
genus.Oscillospira.id.2064	rs12206468	G	A	-0.133016	0.0269733	1.04222e-06	24.3185
genus.Oscillospira.id.2064	rs12925026	T	C	0.13559	0.030678	9.31021e-06	19.5345
genus.Oscillospira.id.2064	rs28889936	A	C	0.114051	0.0252838	3.36585e-06	20.3475
genus.Oxalobacter.id.2978	rs12002250	A	C	0.217122	0.0466317	1.41504e-06	21.6793
genus.Oxalobacter.id.2978	rs1569853	T	C	-0.138078	0.0296981	3.64501e-06	21.6166
genus.Oxalobacter.id.2978	rs3862635	C	T	-0.172142	0.0394026	9.18685e-06	19.0864
genus.Oxalobacter.id.2978	rs4428215	G	A	0.130293	0.0242237	7.51071e-08	28.9307
genus.Oxalobacter.id.2978	rs6993398	G	A	0.127217	0.0278855	7.12773e-06	20.813
genus.Paraprevotella.id.962	rs10842464	T	C	-0.0758215	0.0172568	6.59715e-06	19.3048
genus.Paraprevotella.id.962	rs17109926	A	G	-0.0988335	0.0216172	6.75279e-06	20.9031
genus.Paraprevotella.id.962	rs2081023	A	G	-0.122561	0.0236507	2.638e-07	26.8543
genus.Paraprevotella.id.962	rs3801748	G	A	0.0779721	0.0171691	5.20177e-06	20.6244
genus.Paraprevotella.id.962	rs4756632	G	T	-0.138905	0.0289897	3.81747e-06	22.9589
genus.Paraprevotella.id.962	rs9602779	A	C	-0.106692	0.0220263	6.92746e-07	23.4627
genus.Paraprevotella.id.962	rs9900242	A	G	-0.0852967	0.0175212	1.14068e-06	23.6994
genus.Parasutterella.id.2892	rs10899911	A	G	-0.0717102	0.0148151	1.15272e-06	23.4288
genus.Parasutterella.id.2892	rs11715853	G	A	-0.0662952	0.0146114	6.22913e-06	20.5864
genus.Parasutterella.id.2892	rs2090816	A	C	0.0840967	0.0177315	2.89715e-06	22.494
genus.Parasutterella.id.2892	rs62273907	A	G	0.229468	0.0502262	5.88384e-06	20.873
genus.Parasutterella.id.2892	rs6828768	C	T	0.0636852	0.0132645	1.78328e-06	23.0512
genus.Parasutterella.id.2892	rs7303158	C	T	0.0646859	0.0134256	1.32776e-06	23.2141
genus.Peptococcus.id.2037	rs10031059	T	C	-0.121167	0.0225844	1.23637e-07	28.7838
genus.Peptococcus.id.2037	rs11001941	G	A	-0.195611	0.0392217	1.32858e-06	24.8734
genus.Peptococcus.id.2037	rs2054133	G	A	0.0895433	0.0188332	2.14166e-06	22.6058
genus.Peptococcus.id.2037	rs6918730	G	A	0.135311	0.0289742	1.14732e-06	21.8092
genus.Peptococcus.id.2037	rs7033353	T	G	0.090152	0.018995	2.21957e-06	22.5254
genus.Prevotella7.id.11182	rs12195431	T	C	0.196528	0.0442322	8.72818e-06	19.7411
genus.Prevotella7.id.11182	rs79263163	A	C	-0.143982	0.031501	7.51048e-06	20.8914
genus.Prevotella7.id.11182	rs9426434	T	C	-0.123657	0.0278514	9.71711e-06	19.7126
genus.Prevotella7.id.11182	rs9959718	G	A	0.133012	0.0275361	1.90058e-06	23.3333
genus.Prevotella9.id.11183	rs2104588	T	C	0.105558	0.023773	8.12987e-06	19.7159
genus.Prevotella9.id.11183	rs4968431	G	T	0.0640113	0.0144162	8.58441e-06	19.7156
genus.Prevotella9.id.11183	rs7237249	C	T	-0.0823764	0.0182126	8.93303e-06	20.4579
genus.RikenellaceaeRC9gutgroup.id.11191	rs17582787	A	G	-0.157739	0.0339924	3.55377e-06	21.5335
genus.RikenellaceaeRC9gutgroup.id.11191	rs2900503	G	T	-0.172329	0.0326671	1.55282e-07	27.8289
genus.RikenellaceaeRC9gutgroup.id.11191	rs7712231	A	G	0.156284	0.0350462	7.97036e-06	19.8859
genus.Romboutsia.id.11347	rs10279978	A	G	-0.0622202	0.0127675	1.17009e-06	23.7492
genus.Romboutsia.id.11347	rs11221428	T	C	-0.0726779	0.0158263	6.48646e-06	21.0885
genus.Romboutsia.id.11347	rs16843578	C	T	-0.0875276	0.0196779	5.08123e-06	19.7849
genus.Romboutsia.id.11347	rs34302036	A	G	0.0550261	0.0120835	5.87667e-06	20.7374
genus.Romboutsia.id.11347	rs61841503	G	A	0.092888	0.0171454	3.99597e-08	29.351
genus.Romboutsia.id.11347	rs9389266	T	G	0.0722815	0.0162353	9.38461e-06	19.8213
genus.Roseburia.id.2012	rs16910295	T	C	-0.0980434	0.020957	2.91111e-06	21.8867
genus.Roseburia.id.2012	rs2943022	T	C	0.0493786	0.0106763	4.11408e-06	21.3911
genus.Roseburia.id.2012	rs302266	T	C	-0.0777312	0.0172985	8.12587e-06	20.1917
genus.Roseburia.id.2012	rs329182	T	C	0.0690327	0.0152884	5.90142e-06	20.3885
genus.Roseburia.id.2012	rs6445851	G	A	-0.0497336	0.0108158	3.52721e-06	21.1437
genus.Roseburia.id.2012	rs78753150	A	C	0.0968739	0.0214067	9.98312e-06	20.4793
genus.Roseburia.id.2012	rs9300744	C	T	-0.0588452	0.0126228	4.75118e-06	21.7326
genus.Ruminiclostridium5.id.11355	rs113753996	T	C	0.0820689	0.0174463	3.98895e-06	22.1285
genus.Ruminiclostridium5.id.11355	rs1223978	T	C	0.0484169	0.0108254	8.16186e-06	20.0034
genus.Ruminiclostridium5.id.11355	rs1492620	T	C	-0.0830505	0.0180073	3.52577e-06	21.271
genus.Ruminiclostridium5.id.11355	rs2482038	C	A	0.0518991	0.0108777	1.70314e-06	22.7639
genus.Ruminiclostridium5.id.11355	rs4955951	A	G	-0.0713749	0.0165826	9.95519e-06	18.5261
genus.Ruminiclostridium5.id.11355	rs8053158	A	G	-0.0740543	0.0159151	5.89806e-06	21.6512
genus.Ruminiclostridium6.id.11356	rs11992182	A	C	0.0625299	0.0137876	4.64839e-06	20.5684
genus.Ruminiclostridium6.id.11356	rs2548459	C	T	0.0554866	0.0122755	6.40206e-06	20.4315
genus.Ruminiclostridium6.id.11356	rs61060922	T	G	0.15913	0.0322283	1.08647e-06	24.3796
genus.Ruminiclostridium6.id.11356	rs663262	T	C	-0.13498	0.0310715	3.39417e-06	18.872
genus.Ruminiclostridium6.id.11356	rs73176030	T	C	0.058665	0.013208	7.28883e-06	19.7282
genus.Ruminiclostridium6.id.11356	rs79968172	G	A	0.11614	0.0243083	1.66054e-06	22.8271
genus.Ruminiclostridium6.id.11356	rs9555756	A	C	-0.0804138	0.0176692	7.10127e-06	20.7123
genus.Ruminiclostridium9.id.11357	rs115044523	G	A	-0.0980026	0.0202616	2.37202e-06	23.3951
genus.Ruminiclostridium9.id.11357	rs6082461	A	C	0.0586425	0.0131004	4.86594e-06	20.0381
genus.Ruminiclostridium9.id.11357	rs7137760	C	T	0.050797	0.0112182	7.06911e-06	20.5035
genus.Ruminiclostridium9.id.11357	rs78191726	T	C	0.0944998	0.0210206	7.58287e-06	20.2103
genus.Ruminiclostridium9.id.11357	rs918449	A	G	-0.0950908	0.0197177	2.55994e-06	23.2576
genus.Ruminiclostridium9.id.11357	rs9522712	T	C	0.0699728	0.0154939	4.65962e-06	20.3956
genus.RuminococcaceaeNK4A214group.id.11358	rs12731	A	G	-0.0527684	0.0115053	4.87237e-06	21.0353
genus.RuminococcaceaeNK4A214group.id.11358	rs13087692	T	G	0.0574623	0.012594	8.69224e-06	20.8181
genus.RuminococcaceaeNK4A214group.id.11358	rs4814689	C	T	-0.1083	0.0230708	4.5519e-06	22.036
genus.RuminococcaceaeNK4A214group.id.11358	rs7573569	T	C	0.107739	0.0233638	3.23139e-06	21.2645
genus.RuminococcaceaeUCG002.id.11360	rs10916131	C	T	-0.069333	0.0146753	2.87497e-06	22.3205
genus.RuminococcaceaeUCG002.id.11360	rs10927423	C	A	-0.0713617	0.0147712	8.49518e-07	23.3398
genus.RuminococcaceaeUCG002.id.11360	rs10964441	G	A	-0.14906	0.034486	7.45116e-06	18.6826
genus.RuminococcaceaeUCG002.id.11360	rs11607472	A	G	-0.0780229	0.0176325	7.18671e-06	19.5802
genus.RuminococcaceaeUCG002.id.11360	rs15256	C	T	0.0732376	0.016834	9.45659e-06	18.9275
genus.RuminococcaceaeUCG002.id.11360	rs57079348	T	G	-0.076573	0.0172819	7.21822e-06	19.632
genus.RuminococcaceaeUCG002.id.11360	rs6542556	A	G	0.050974	0.011406	7.86123e-06	19.9724
genus.RuminococcaceaeUCG002.id.11360	rs7120052	A	C	0.0624796	0.0135523	1.96895e-06	21.2544
genus.RuminococcaceaeUCG002.id.11360	rs76847269	A	G	0.163508	0.0356151	5.1719e-06	21.0771
genus.RuminococcaceaeUCG003.id.11361	rs10490280	C	T	-0.0672094	0.0143309	4.15551e-06	21.9943
genus.RuminococcaceaeUCG003.id.11361	rs11613919	G	T	0.0727604	0.0155716	1.62509e-06	21.8334
genus.RuminococcaceaeUCG003.id.11361	rs16959793	A	C	-0.062527	0.0131259	2.21709e-06	22.6924
genus.RuminococcaceaeUCG003.id.11361	rs4452755	A	C	-0.0634463	0.0134741	3.29335e-06	22.1725
genus.RuminococcaceaeUCG003.id.11361	rs4532474	G	A	0.0769231	0.017045	4.82127e-06	20.3667
genus.RuminococcaceaeUCG003.id.11361	rs6759615	A	G	0.102523	0.0200204	7.86224e-07	26.2238
genus.RuminococcaceaeUCG003.id.11361	rs73341549	T	C	-0.169857	0.0318768	1.50953e-07	28.3935
genus.RuminococcaceaeUCG004.id.11362	rs10976229	T	G	0.095976	0.0214554	7.04477e-06	20.0103
genus.RuminococcaceaeUCG004.id.11362	rs11961899	G	A	-0.0707825	0.0161381	9.1802e-06	19.2374
genus.RuminococcaceaeUCG004.id.11362	rs12125734	G	T	0.133972	0.0257417	2.09428e-07	27.0865
genus.RuminococcaceaeUCG004.id.11362	rs511258	G	A	-0.0757474	0.0162475	4.52052e-06	21.7352
genus.RuminococcaceaeUCG004.id.11362	rs6769553	A	G	0.0849743	0.0157451	7.91068e-08	29.1264
genus.RuminococcaceaeUCG004.id.11362	rs7569771	A	G	-0.075914	0.0170308	8.11964e-06	19.8689
genus.RuminococcaceaeUCG005.id.11363	rs12288512	A	G	0.066635	0.0144356	3.10278e-06	21.3078
genus.RuminococcaceaeUCG005.id.11363	rs12458218	T	C	0.0677322	0.0144525	2.41027e-06	21.9637
genus.RuminococcaceaeUCG005.id.11363	rs2893871	G	A	-0.073644	0.015548	3.53845e-06	22.435
genus.RuminococcaceaeUCG005.id.11363	rs7586445	G	A	0.0782349	0.0176458	8.8145e-06	19.6571
genus.RuminococcaceaeUCG009.id.11366	rs2058609	A	G	0.0816464	0.017472	3.12485e-06	21.8369
genus.RuminococcaceaeUCG009.id.11366	rs2192926	A	G	-0.089048	0.0192989	4.87746e-06	21.2904
genus.RuminococcaceaeUCG009.id.11366	rs4079028	C	T	0.0915623	0.019936	3.28244e-06	21.0939
genus.RuminococcaceaeUCG009.id.11366	rs4708333	T	G	-0.084033	0.0174757	1.56246e-06	23.1223
genus.RuminococcaceaeUCG009.id.11366	rs6952765	G	A	0.0732099	0.0166777	8.13062e-06	19.2694
genus.RuminococcaceaeUCG009.id.11366	rs78410648	A	G	0.120989	0.0277317	9.67203e-06	19.0344
genus.RuminococcaceaeUCG011.id.11368	rs10274562	C	T	0.110917	0.0244556	6.49607e-06	20.5704
genus.RuminococcaceaeUCG011.id.11368	rs12724320	C	T	-0.120881	0.0249229	1.51986e-06	23.5243
genus.RuminococcaceaeUCG011.id.11368	rs1416041	A	C	-0.182339	0.0339898	7.04419e-08	28.7781
genus.RuminococcaceaeUCG011.id.11368	rs9729514	A	G	0.184934	0.0394616	2.36769e-06	21.9625
genus.RuminococcaceaeUCG013.id.11370	rs12336782	T	C	-0.0856047	0.0189311	8.60305e-06	20.4477
genus.RuminococcaceaeUCG013.id.11370	rs12781711	C	T	-0.0656129	0.0117477	2.55301e-08	31.1944
genus.RuminococcaceaeUCG013.id.11370	rs16918863	A	C	0.111491	0.0240157	4.15503e-06	21.5522
genus.RuminococcaceaeUCG013.id.11370	rs2730183	G	A	-0.0488692	0.0109907	8.43787e-06	19.7704
genus.RuminococcaceaeUCG013.id.11370	rs4385846	G	T	0.0598404	0.0131807	6.46209e-06	20.6117
genus.RuminococcaceaeUCG013.id.11370	rs76973485	G	T	0.194976	0.0418213	3.3498e-06	21.7353
genus.RuminococcaceaeUCG014.id.11371	rs10495392	C	T	-0.082486	0.0187194	9.96329e-06	19.4166
genus.RuminococcaceaeUCG014.id.11371	rs12638134	T	G	0.0582548	0.0119657	1.21144e-06	23.702
genus.RuminococcaceaeUCG014.id.11371	rs73186226	G	A	-0.0993852	0.0216819	6.71749e-06	21.0112
genus.RuminococcaceaeUCG014.id.11371	rs853612	A	G	-0.0528257	0.0119367	9.75451e-06	19.585
genus.RuminococcaceaeUCG014.id.11371	rs995642	C	T	0.060048	0.0126417	1.90222e-06	22.5625
genus.Ruminococcus1.id.11373	rs10167839	A	G	0.0519509	0.0116306	8.09254e-06	19.9516
genus.Ruminococcus1.id.11373	rs11783695	G	T	-0.0734114	0.0161398	4.72679e-06	20.6886
genus.Ruminococcus1.id.11373	rs17781867	C	T	0.0999271	0.0211728	1.96335e-06	22.2746
genus.Ruminococcus1.id.11373	rs7117576	A	G	0.0829505	0.0170891	6.47979e-07	23.5612
genus.Ruminococcus1.id.11373	rs7583465	C	T	0.0527654	0.0112619	2.55613e-06	21.9521
genus.Ruminococcus2.id.11374	rs2368224	T	G	0.199648	0.0438453	3.6293e-06	20.7339
genus.Ruminococcus2.id.11374	rs2997412	A	G	-0.0568439	0.0122325	4.22116e-06	21.5943
genus.Ruminococcus2.id.11374	rs55707116	C	A	0.0865521	0.0189141	8.00593e-06	20.9404
genus.Ruminococcus2.id.11374	rs58681734	A	G	0.0723875	0.0160787	4.18175e-06	20.2687
genus.Ruminococcus2.id.11374	rs7693984	G	A	-0.102822	0.0235087	9.42134e-06	19.13
genus.Sellimonas.id.14369	rs113379006	T	C	-0.162759	0.0357025	7.20777e-06	20.7822
genus.Sellimonas.id.14369	rs2016057	A	C	-0.125878	0.0256153	1.02698e-06	24.1489
genus.Sellimonas.id.14369	rs2371572	A	C	0.127349	0.0250862	4.46357e-07	25.7703
genus.Sellimonas.id.14369	rs41816	A	G	0.132201	0.0291087	8.39372e-06	20.6265
genus.Sellimonas.id.14369	rs56203279	T	C	-0.124045	0.0269115	3.71999e-06	21.2463
genus.Senegalimassilia.id.11160	rs10036909	C	T	0.185519	0.0400881	8.05438e-06	21.4165
genus.Senegalimassilia.id.11160	rs11787826	C	A	0.081327	0.0171154	2.63466e-06	22.5785
genus.Senegalimassilia.id.11160	rs1990708	A	C	-0.109619	0.0247785	8.90578e-06	19.5715
genus.Senegalimassilia.id.11160	rs7225245	G	A	0.079173	0.0170421	4.18017e-06	21.5828
genus.Slackia.id.825	rs10409783	A	G	0.0950828	0.0211239	7.69592e-06	20.2607
genus.Slackia.id.825	rs12440440	A	G	0.0901934	0.0190582	2.62872e-06	22.3967
genus.Slackia.id.825	rs16894137	C	T	-0.122792	0.0263047	2.71183e-06	21.7909
genus.Streptococcus.id.1853	rs10028567	C	T	-0.0921167	0.0191881	7.30343e-06	23.0469
genus.Streptococcus.id.1853	rs10448310	A	G	-0.0517935	0.0111324	3.30706e-06	21.6459
genus.Streptococcus.id.1853	rs11110281	T	C	-0.137519	0.0227398	2.58314e-09	36.5722
genus.Streptococcus.id.1853	rs11764382	A	G	-0.0695345	0.0143671	1.28631e-06	23.424
genus.Streptococcus.id.1853	rs17708276	A	G	-0.0793955	0.0170628	3.04096e-06	21.6518
genus.Streptococcus.id.1853	rs1918540	G	A	0.059639	0.0128148	2.44067e-06	21.6589
genus.Streptococcus.id.1853	rs2370083	G	T	-0.0816836	0.0185851	9.75245e-06	19.317
genus.Streptococcus.id.1853	rs4968759	A	G	-0.0515109	0.0112068	3.78116e-06	21.1268
genus.Streptococcus.id.1853	rs7916711	A	G	0.102891	0.0217362	2.71702e-06	22.4071
genus.Subdoligranulum.id.2070	rs10497836	C	T	-0.0524065	0.0118697	8.37954e-06	19.4934
genus.Subdoligranulum.id.2070	rs2114677	C	T	-0.104176	0.0230829	2.71726e-06	20.3685
genus.Subdoligranulum.id.2070	rs4347804	A	G	0.166063	0.0357483	2.18405e-06	21.5792
genus.Subdoligranulum.id.2070	rs6555306	T	C	-0.0740777	0.0155463	2.80664e-06	22.705
genus.Sutterella.id.2896	rs1145877	A	G	-0.073548	0.0162413	7.19949e-06	20.5068
genus.Sutterella.id.2896	rs11591622	T	G	-0.0688382	0.0151375	6.49857e-06	20.68
genus.Sutterella.id.2896	rs2050185	G	A	0.0575138	0.0128766	7.96955e-06	19.9499
genus.Sutterella.id.2896	rs2321387	G	A	-0.0592876	0.0124509	1.86519e-06	22.6738
genus.Sutterella.id.2896	rs2613606	C	T	-0.0556794	0.0124117	7.2023e-06	20.1244
genus.Sutterella.id.2896	rs607327	C	T	0.0578334	0.0129053	6.6306e-06	20.0827
genus.Sutterella.id.2896	rs7499539	A	G	0.0617478	0.0130998	2.35769e-06	22.2183
genus.Sutterella.id.2896	rs9350083	T	G	-0.0593069	0.0133929	8.22778e-06	19.6091
genus.Terrisporobacter.id.11348	rs2569953	A	C	-0.0775591	0.0174641	8.95009e-06	19.723
genus.Terrisporobacter.id.11348	rs2872237	C	A	-0.0814505	0.0175943	3.97135e-06	21.431
genus.Terrisporobacter.id.11348	rs58405430	G	T	0.134617	0.0301177	7.9371e-06	19.9782
genus.Turicibacter.id.2162	rs11054680	T	C	-0.104751	0.0226997	2.30977e-06	21.2949
genus.Turicibacter.id.2162	rs12603364	T	C	0.110861	0.0225598	8.66598e-07	24.1482
genus.Turicibacter.id.2162	rs2952020	G	A	-0.0759019	0.0165764	5.63308e-06	20.9665
genus.Turicibacter.id.2162	rs3734633	G	A	-0.120957	0.02683	5.31914e-06	20.3244
genus.Turicibacter.id.2162	rs4869133	G	A	0.131186	0.027197	2.55369e-06	23.2667
genus.Turicibacter.id.2162	rs7199484	G	A	-0.0731428	0.0160172	5.76664e-06	20.8532
genus.Tyzzerella3.id.11335	rs112102233	A	G	-0.216348	0.0477575	6.17669e-06	20.5222
genus.Tyzzerella3.id.11335	rs17706273	T	C	-0.140368	0.0274708	5.87816e-07	26.1094
genus.Tyzzerella3.id.11335	rs4904512	T	C	-0.117151	0.0250306	3.09269e-06	21.9054
genus.Tyzzerella3.id.11335	rs6920448	C	T	-0.141081	0.0305446	4.15376e-06	21.3337
genus.Tyzzerella3.id.11335	rs7019909	T	C	0.144156	0.0301626	1.7612e-06	22.8414
genus.Tyzzerella3.id.11335	rs7333521	T	C	-0.207191	0.0453121	4.87602e-06	20.9082
genus.Tyzzerella3.id.11335	rs7561370	T	C	0.131341	0.0286292	1.51605e-06	21.0466
genus.Victivallis.id.2256	rs2546432	T	C	-0.110803	0.0249655	9.93269e-06	19.6981
genus.Victivallis.id.2256	rs4764863	G	A	0.121561	0.0246058	8.2222e-07	24.4068
genus.Victivallis.id.2256	rs56349194	A	G	-0.158501	0.0315231	6.25748e-07	25.2818
genus.Victivallis.id.2256	rs911666	T	C	-0.118576	0.0263146	7.65252e-06	20.3048
order.Bacillales.id.1674	rs10233278	T	C	-0.116319	0.0248527	3.50803e-06	21.9054
order.Bacillales.id.1674	rs10410917	T	C	0.11471	0.0250025	5.57348e-06	21.0493
order.Bacillales.id.1674	rs11034576	A	G	0.205765	0.0453311	8.85974e-06	20.6039
order.Bacillales.id.1674	rs11207728	G	A	-0.14455	0.0316912	5.73457e-06	20.8047
order.Bacillales.id.1674	rs11844714	A	G	-0.143245	0.0320272	5.06212e-06	20.0043
order.Bacillales.id.1674	rs1287018	G	A	0.141125	0.0319309	9.87091e-06	19.5338
order.Bacillales.id.1674	rs74420793	A	G	-0.164413	0.0353763	3.07323e-06	21.5997
order.Bacteroidales.id.913	rs11146701	A	G	0.0473596	0.010541	7.08228e-06	20.1861
order.Bacteroidales.id.913	rs111845179	T	C	0.102648	0.0213843	9.23988e-07	23.0415
order.Bacteroidales.id.913	rs17343978	A	C	-0.0552057	0.0120278	8.35928e-06	21.0668
order.Bacteroidales.id.913	rs4146051	A	G	-0.107377	0.0245661	8.76426e-06	19.1051
order.Bacteroidales.id.913	rs55773148	G	A	-0.121514	0.0236759	3.89585e-07	26.3413
order.Bacteroidales.id.913	rs72706335	T	C	-0.22241	0.0493458	7.65519e-06	20.3145
order.Bacteroidales.id.913	rs7631304	G	A	-0.0645771	0.0132957	8.36781e-07	23.5902
order.Bacteroidales.id.913	rs79585701	A	C	0.0646823	0.0149628	9.98589e-06	18.6872
order.Bacteroidales.id.913	rs929878	C	T	-0.0548532	0.012153	4.73377e-06	20.3723
order.Bifidobacteriales.id.432	rs10831953	G	A	0.0537537	0.0123746	9.94742e-06	18.8693
order.Bifidobacteriales.id.432	rs6899771	A	G	-0.0914312	0.0202604	7.27995e-06	20.3655
order.Bifidobacteriales.id.432	rs7174549	C	T	0.0551726	0.0124655	6.8678e-06	19.5898
order.Bifidobacteriales.id.432	rs7322849	T	C	0.110676	0.0200996	1.74032e-08	30.3202
order.Bifidobacteriales.id.432	rs857444	C	T	0.0553965	0.0120669	3.82492e-06	21.0752
order.Burkholderiales.id.2874	rs1511453	A	G	0.0910999	0.0199479	8.00097e-06	20.8564
order.Burkholderiales.id.2874	rs2321387	G	A	-0.0508514	0.0109588	3.25787e-06	21.5319
order.Burkholderiales.id.2874	rs2613606	C	T	-0.0499561	0.0109264	4.13357e-06	20.9038
order.Burkholderiales.id.2874	rs6087811	T	G	-0.101587	0.0198817	2.88374e-07	26.1077
order.Burkholderiales.id.2874	rs9964679	A	G	0.052509	0.011504	6.05981e-06	20.834
order.Clostridiales.id.1863	rs13105690	T	C	-0.0527441	0.011818	9.36806e-06	19.9186
order.Clostridiales.id.1863	rs13179700	T	C	0.0510953	0.0109569	3.52111e-06	21.7464
order.Clostridiales.id.1863	rs1842454	G	A	-0.0543676	0.012734	9.91744e-06	18.2285
order.Clostridiales.id.1863	rs2273429	A	G	-0.0726191	0.0153105	4.16871e-06	22.4969
order.Clostridiales.id.1863	rs290772	G	A	0.084254	0.0196297	9.99759e-06	18.4227
order.Clostridiales.id.1863	rs6814436	T	C	0.0741858	0.0150814	9.06288e-07	24.1968
order.Coriobacteriales.id.810	rs11250875	T	C	0.06075	0.0130939	4.82844e-06	21.5256
order.Coriobacteriales.id.810	rs1397793	G	A	-0.0498855	0.0112446	9.77381e-06	19.6815
order.Coriobacteriales.id.810	rs1816223	A	G	-0.0586265	0.0129006	4.84114e-06	20.6523
order.Coriobacteriales.id.810	rs240104	T	C	-0.0603429	0.0126849	1.51603e-06	22.6296
order.Coriobacteriales.id.810	rs2442778	G	A	-0.116408	0.0258545	9.02703e-06	20.2719
order.Coriobacteriales.id.810	rs8010111	G	A	-0.103377	0.0229286	6.89624e-06	20.3278
order.Desulfovibrionales.id.3156	rs112381107	C	T	0.21009	0.0456974	3.21653e-06	21.1363
order.Desulfovibrionales.id.3156	rs2838334	G	A	0.0569024	0.0124223	4.16791e-06	20.9824
order.Desulfovibrionales.id.3156	rs6058181	C	T	0.0836765	0.0166098	2.5277e-07	25.3792
order.Desulfovibrionales.id.3156	rs62020470	A	G	-0.0573633	0.0129462	7.50981e-06	19.6329
order.Desulfovibrionales.id.3156	rs72647048	T	C	-0.0772459	0.0170876	9.00294e-06	20.4355
order.Desulfovibrionales.id.3156	rs9928243	C	A	-0.0544713	0.0117811	3.96636e-06	21.3779
order.Enterobacteriales.id.3468	rs11026530	T	C	0.0822408	0.0186379	9.42684e-06	19.4706
order.Enterobacteriales.id.3468	rs2374342	C	A	0.0582927	0.0126195	4.51618e-06	21.3376
order.Enterobacteriales.id.3468	rs62210023	A	G	0.0606754	0.0130125	3.13163e-06	21.7422
order.Erysipelotrichales.id.2148	rs2300774	G	A	0.0524152	0.0106784	8.95466e-07	24.0937
order.Erysipelotrichales.id.2148	rs4078432	C	T	-0.0608929	0.0133764	4.23104e-06	20.7232
order.Erysipelotrichales.id.2148	rs56970041	T	G	0.0724144	0.0164471	5.40344e-06	19.3854
order.Erysipelotrichales.id.2148	rs8003149	C	T	0.0538798	0.0116888	4.08475e-06	21.2477
order.Gastranaerophilales.id.1591	rs11150282	T	C	0.098235	0.0197127	7.36053e-07	24.8337
order.Gastranaerophilales.id.1591	rs367480	G	A	-0.0841649	0.0185948	7.52418e-06	20.4871
order.Gastranaerophilales.id.1591	rs4129395	G	A	0.0904264	0.0185253	1.21742e-06	23.8264
order.Gastranaerophilales.id.1591	rs789069	A	C	-0.10413	0.0234459	6.50003e-06	19.725
order.Gastranaerophilales.id.1591	rs8028558	A	G	0.08346	0.0188504	9.78236e-06	19.6027
order.Gastranaerophilales.id.1591	rs9864379	T	C	-0.160521	0.0292752	4.65873e-08	30.0653
order.Lactobacillales.id.1800	rs11110282	A	G	-0.10239	0.0217849	3.95665e-06	22.0903
order.Lactobacillales.id.1800	rs11627423	C	A	0.0499263	0.0109744	5.08753e-06	20.6965
order.Lactobacillales.id.1800	rs2370083	G	T	-0.08054	0.0180992	8.33495e-06	19.8018
order.Lactobacillales.id.1800	rs35344081	G	A	0.0642442	0.0127358	4.16066e-07	25.4456
order.Methanobacteriales.id.120	rs10202904	T	G	-0.121754	0.0235357	3.0143e-07	26.7615
order.Methanobacteriales.id.120	rs6776814	T	C	-0.199566	0.0411825	1.63062e-06	23.4827
order.Methanobacteriales.id.120	rs73457410	A	G	0.21534	0.0436695	1.40855e-06	24.316
order.Methanobacteriales.id.120	rs75208022	C	T	-0.227245	0.048763	5.92103e-06	21.7173
order.Methanobacteriales.id.120	rs894996	C	A	0.216999	0.0449076	1.87557e-06	23.3495
order.MollicutesRF9.id.11579	rs3932485	C	T	0.0626209	0.0141623	9.92857e-06	19.551
order.MollicutesRF9.id.11579	rs515984	T	C	-0.0875451	0.0190685	6.61366e-06	21.078
order.MollicutesRF9.id.11579	rs638542	G	A	-0.070592	0.0157049	5.17285e-06	20.2041
order.MollicutesRF9.id.11579	rs76373661	G	A	0.0908218	0.0202986	5.15941e-06	20.0193
order.MollicutesRF9.id.11579	rs7801843	A	G	-0.0869495	0.0194509	9.46882e-06	19.9826
order.NB1n.id.3953	rs11251024	G	A	0.104201	0.0206737	6.62801e-07	25.4043
order.NB1n.id.3953	rs11606187	A	G	-0.154539	0.0326288	3.30586e-06	22.4324
order.NB1n.id.3953	rs13385922	T	C	0.0929494	0.0201348	3.96829e-06	21.3107
order.NB1n.id.3953	rs166849	G	A	0.0911053	0.0202239	7.73898e-06	20.2934
order.NB1n.id.3953	rs267959	A	G	0.0988612	0.0209676	2.61993e-06	22.2308
order.NB1n.id.3953	rs4383094	T	C	0.149188	0.0320662	4.28134e-06	21.6457
order.NB1n.id.3953	rs72671304	T	C	0.172322	0.0370028	3.79578e-06	21.6876
order.NB1n.id.3953	rs7911787	G	T	-0.223071	0.0470232	3.38824e-06	22.504
order.NB1n.id.3953	rs9542068	T	C	0.0990709	0.0218149	6.52339e-06	20.6246
order.Pasteurellales.id.3688	rs10965428	C	A	-0.119902	0.0258219	4.29151e-06	21.5614
order.Pasteurellales.id.3688	rs12050685	A	G	-0.0670948	0.015239	9.18513e-06	19.385
order.Pasteurellales.id.3688	rs16970009	A	G	0.187381	0.0429572	7.31531e-06	19.0275
order.Pasteurellales.id.3688	rs9382510	C	T	-0.0881865	0.0169965	2.476e-07	26.9207
order.Pasteurellales.id.3688	rs9895850	T	C	-0.176406	0.041017	9.08251e-06	18.497
order.Rhodospirillales.id.2667	rs11591293	G	T	0.0722755	0.0158186	4.68529e-06	20.876
order.Rhodospirillales.id.2667	rs11630875	T	C	0.0945198	0.0202139	3.70379e-06	21.8649
order.Rhodospirillales.id.2667	rs3730086	A	G	0.0800354	0.0178737	7.98252e-06	20.0509
order.Rhodospirillales.id.2667	rs3754624	C	T	0.094128	0.0198389	2.68367e-06	22.5114
order.Rhodospirillales.id.2667	rs4278423	T	C	0.105215	0.0233778	3.9804e-06	20.2558
order.Rhodospirillales.id.2667	rs55876211	C	T	-0.0865002	0.0195197	7.87313e-06	19.6377
order.Rhodospirillales.id.2667	rs7001029	C	T	0.120726	0.0260989	2.83071e-06	21.397
order.Rhodospirillales.id.2667	rs76784716	A	G	0.136039	0.0284399	1.31382e-06	22.8808
order.Rhodospirillales.id.2667	rs77304857	C	A	-0.0997433	0.0222165	6.02031e-06	20.1564
order.Victivallales.id.2254	rs1002941	G	A	0.105025	0.0233484	8.14836e-06	20.2334
order.Victivallales.id.2254	rs11770843	C	T	0.109431	0.0234879	1.90729e-06	21.7066
order.Victivallales.id.2254	rs17114848	G	A	0.152377	0.0324332	4.05865e-06	22.0729
order.Victivallales.id.2254	rs2031282	A	G	0.122369	0.0270329	4.3826e-06	20.4905
order.Victivallales.id.2254	rs2825714	A	G	-0.13741	0.0289246	1.72211e-06	22.5685
phylum.Actinobacteria.id.400	rs12528285	C	T	0.0809469	0.0180784	5.68792e-06	20.0484
phylum.Actinobacteria.id.400	rs1397793	G	A	-0.0521387	0.0111587	3.73769e-06	21.8318
phylum.Actinobacteria.id.400	rs4429415	C	T	0.0581908	0.0111343	2.05146e-07	27.3136
phylum.Actinobacteria.id.400	rs6496870	T	C	0.0510777	0.0113809	4.61743e-06	20.1424
phylum.Actinobacteria.id.400	rs6743026	T	C	0.0589446	0.0134622	9.8833e-06	19.1714
phylum.Actinobacteria.id.400	rs857444	C	T	0.0507315	0.0109885	3.80349e-06	21.3148
phylum.Actinobacteria.id.400	rs9833771	T	C	0.0490077	0.0106564	4.0744e-06	21.1498
phylum.Bacteroidetes.id.905	rs111845179	T	C	0.104177	0.0213837	6.47186e-07	23.7343
phylum.Bacteroidetes.id.905	rs17343978	A	C	-0.0556041	0.0120272	7.2247e-06	21.3739
phylum.Bacteroidetes.id.905	rs6586324	T	C	0.0477792	0.0105437	7.36878e-06	20.5349
phylum.Bacteroidetes.id.905	rs72706335	T	C	-0.223193	0.0493382	7.13111e-06	20.4642
phylum.Bacteroidetes.id.905	rs73512608	G	A	-0.123117	0.0236743	2.53891e-07	27.0447
phylum.Bacteroidetes.id.905	rs73846128	A	G	-0.0664262	0.0133481	4.78296e-07	24.7649
phylum.Bacteroidetes.id.905	rs929878	C	T	-0.0540001	0.0121526	6.5112e-06	19.7447
phylum.Cyanobacteria.id.1500	rs2585223	T	C	0.111364	0.0247743	8.85734e-06	20.2064
phylum.Cyanobacteria.id.1500	rs584122	C	T	-0.151774	0.0326827	4.22775e-06	21.5654
phylum.Cyanobacteria.id.1500	rs7148504	G	T	0.0800404	0.0176621	6.62391e-06	20.5369
phylum.Cyanobacteria.id.1500	rs76531781	T	C	-0.231868	0.0493393	2.87336e-06	22.0849
phylum.Cyanobacteria.id.1500	rs789068	G	A	-0.111385	0.0212922	1.57171e-07	27.3661
phylum.Cyanobacteria.id.1500	rs9864379	T	C	-0.138933	0.0268045	2.03334e-07	26.8657
phylum.Euryarchaeota.id.55	rs10202904	T	G	-0.115986	0.0230271	6.1888e-07	25.3706
phylum.Euryarchaeota.id.55	rs11022995	G	A	-0.10373	0.0228889	7.73001e-06	20.538
phylum.Euryarchaeota.id.55	rs6064552	T	C	-0.123612	0.0275749	9.3378e-06	20.0952
phylum.Euryarchaeota.id.55	rs76029318	T	C	0.214866	0.0438442	1.04622e-06	24.0167
phylum.Euryarchaeota.id.55	rs894996	C	A	0.203577	0.0440033	5.11931e-06	21.4035
phylum.Firmicutes.id.1672	rs2273429	A	G	-0.0702112	0.0153063	9.26239e-06	21.0413
phylum.Firmicutes.id.1672	rs2332027	G	A	-0.0482656	0.0104823	4.04546e-06	21.2013
phylum.Firmicutes.id.1672	rs2547978	A	G	0.0465802	0.0105075	8.56845e-06	19.652
phylum.Firmicutes.id.1672	rs36111799	C	T	-0.0480708	0.0105429	5.17441e-06	20.7892
phylum.Firmicutes.id.1672	rs3792064	G	A	0.0897349	0.0182532	6.75498e-07	24.1682
phylum.Firmicutes.id.1672	rs6814436	T	C	0.0680205	0.0150844	6.80463e-06	20.3341
phylum.Firmicutes.id.1672	rs7247191	T	C	-0.0713033	0.0157424	4.73101e-06	20.5153
phylum.Lentisphaerae.id.2238	rs1002941	G	A	0.107661	0.0233382	4.3088e-06	21.2804
phylum.Lentisphaerae.id.2238	rs11770843	C	T	0.111896	0.0234776	1.13813e-06	22.7153
phylum.Lentisphaerae.id.2238	rs17114848	G	A	0.148972	0.0324162	6.76994e-06	21.1196
phylum.Lentisphaerae.id.2238	rs2031282	A	G	0.120412	0.0270263	5.86463e-06	19.8503
phylum.Lentisphaerae.id.2238	rs2825714	A	G	-0.138226	0.0289096	1.49772e-06	22.8611
phylum.Lentisphaerae.id.2238	rs60995569	T	G	-0.16062	0.0336806	9.19393e-06	22.7426
phylum.Proteobacteria.id.2375	rs10750258	A	C	-0.0491248	0.010824	8.71899e-06	20.5979
phylum.Proteobacteria.id.2375	rs11126162	T	C	-0.0770689	0.0187079	9.25979e-06	16.9711
phylum.Proteobacteria.id.2375	rs11715072	G	A	-0.0519289	0.0115246	6.90409e-06	20.3031
phylum.Proteobacteria.id.2375	rs12467198	C	T	0.0498267	0.011138	6.30669e-06	20.013
phylum.Proteobacteria.id.2375	rs4340090	C	T	-0.0668162	0.0153387	9.99003e-06	18.9751
phylum.Proteobacteria.id.2375	rs6707783	C	T	0.0849593	0.0187782	8.08593e-06	20.4698
phylum.Proteobacteria.id.2375	rs922773	C	T	-0.0803778	0.0157851	3.67958e-07	25.9285
phylum.Tenericutes.id.3919	rs11890098	A	G	0.074438	0.0153389	9.56571e-07	23.5507
phylum.Tenericutes.id.3919	rs2464826	A	C	0.0944239	0.0211806	8.39505e-06	19.8741
phylum.Tenericutes.id.3919	rs3768491	A	G	-0.0681052	0.0149061	4.23352e-06	20.8753

## Sheet: Supplement Table 2
Supplementary Table S2. The results of the MR analysis for 196 Gut Microbiota on systemic sclerosis.
id.exposure	id.outcome	nsnp	MR Egger_b	Weighted median_b	Inverse variance weighted_b	Simple mode_b	Weighted mode_b	MR Egger_p	Weighted median_p	Inverse variance weighted_p	Simple mode_p	Weighted mode_p
family.Victivallaceae.id.2255	pcZfQI	5	0.61446	0.351431	0.384394	0.558754	0.328878	0.360228	0.0783613	0.0094021	0.121286	0.219755
genus.LachnospiraceaeUCG004.id.11324	pcZfQI	7	0.230628	0.366376	0.437015	0.365161	0.350788	0.788072	0.164652	0.0400234	0.322344	0.297624
genus.Prevotella7.id.11182	pcZfQI	4	-1.12666	-0.253217	-0.275788	-0.233031	-0.24636	0.383448	0.150534	0.0476348	0.393591	0.310955
class.Alphaproteobacteria.id.2379	pcZfQI	3	2.46742	1.09776	1.02153	1.27622	1.20712	0.612621	0.062062	0.0623378	0.230039	0.207327
genus..Eubacteriumnodatumgroup.id.11297	pcZfQI	4	-1.78056	-0.398858	-0.503614	-0.0820873	-0.461366	0.522321	0.128054	0.0711992	0.845351	0.14165
family.Peptococcaceae.id.2024	pcZfQI	4	0.884342	-0.746482	-0.718287	-0.0825914	-0.901785	0.657246	0.143228	0.0856936	0.912988	0.187378
genus.Bilophila.id.3170	pcZfQI	6	-1.34334	-0.423746	-0.367638	-0.433896	-0.451017	0.421128	0.125614	0.0893862	0.275019	0.267835
class.Betaproteobacteria.id.2867	pcZfQI	5	-0.502797	0.452395	0.499292	0.399854	0.337285	0.682699	0.217013	0.0957583	0.464089	0.52469
order.Burkholderiales.id.2874	pcZfQI	5	-0.463294	0.537111	0.497992	0.39305	0.320142	0.693811	0.150475	0.0972142	0.484215	0.548496
genus.Coprococcus2.id.11302	pcZfQI	3	-3.71313	0.593416	0.595827	0.743738	0.637484	0.544785	0.193249	0.0994867	0.309821	0.356869
genus.LachnospiraceaeFCS020group.id.11314	pcZfQI	5	-0.81021	-0.311416	-0.393459	-0.800858	-0.191873	0.720588	0.299564	0.100008	0.0869936	0.58755
phylum.Actinobacteria.id.400	pcZfQI	7	1.32146	0.450551	0.407966	0.350572	0.700149	0.564213	0.152779	0.101028	0.505653	0.13757
genus.Howardella.id.2000	pcZfQI	5	0.143584	-0.32109	-0.255972	-0.36337	-0.343249	0.83559	0.111911	0.109836	0.185083	0.172602
genus.Alloprevotella.id.961	pcZfQI	4	-1.15098	-0.193027	-0.282434	-0.0789929	-0.178329	0.669941	0.426255	0.114521	0.800645	0.497579
genus.Paraprevotella.id.962	pcZfQI	7	0.304986	0.2389	0.221532	0.297698	0.109121	0.683882	0.185811	0.127645	0.281993	0.639876
genus.Oscillospira.id.2064	pcZfQI	3	2.38267	-0.378333	-0.416471	-0.363305	-0.299902	0.618351	0.27972	0.131139	0.439152	0.531199
genus.Roseburia.id.2012	pcZfQI	7	0.43708	0.340774	0.374811	0.293568	0.279017	0.677061	0.290392	0.131439	0.502297	0.512413
order.MollicutesRF9.id.11579	pcZfQI	5	-0.82674	-0.611815	-0.386836	-0.495348	-0.624722	0.728193	0.0620457	0.132864	0.316895	0.17306
genus.Lachnoclostridium.id.11308	pcZfQI	4	-0.909172	-0.535619	-0.500827	-0.57091	-0.615146	0.699729	0.128283	0.145575	0.309737	0.235543
genus.ChristensenellaceaeR.7group.id.11283	pcZfQI	4	-0.827994	-0.299115	-0.415435	-0.27994	-0.294042	0.398858	0.406538	0.166637	0.574695	0.504037
genus.Coprococcus1.id.11301	pcZfQI	5	-0.71441	0.302909	0.529041	0.161348	0.194244	0.488196	0.399999	0.16965	0.738152	0.651969
genus..Eubacteriumfissicatenagroup.id.14373	pcZfQI	3	1.81399	-0.294131	-0.215432	-0.310296	-0.339573	0.439004	0.128644	0.172889	0.357914	0.232022
genus.CandidatusSoleaferrea.id.11350	pcZfQI	5	0.597403	-0.347217	-0.233377	-0.340345	-0.409628	0.821533	0.139239	0.179493	0.369925	0.177918
genus.Faecalibacterium.id.2057	pcZfQI	3	-1.79546	-0.518496	-0.503581	-0.133715	-0.684243	0.426258	0.227353	0.179822	0.850349	0.296322
order.Bacillales.id.1674	pcZfQI	7	0.400941	0.101572	0.115253	0.189831	0.0777322	0.458599	0.352389	0.180536	0.264131	0.613254
genus..Eubacteriumxylanophilumgroup.id.14375	pcZfQI	3	2.63284	0.363075	0.449176	0.115017	0.197363	0.376344	0.411647	0.184437	0.846582	0.745808
genus.Intestinimonas.id.2062	pcZfQI	9	-0.298608	-0.203419	-0.241777	-0.369114	-0.190206	0.648665	0.402731	0.185291	0.337606	0.494088
genus..Eubacteriumventriosumgroup.id.11341	pcZfQI	10	-2.53166	0.323892	0.303303	0.434297	0.444151	0.108772	0.278705	0.186929	0.395887	0.320204
genus.Prevotella9.id.11183	pcZfQI	3	1.84979	-0.503403	-0.387968	-0.633528	-0.565345	0.472077	0.146895	0.188414	0.269918	0.27748
genus.Fusicatenibacter.id.11305	pcZfQI	8	0.162783	-0.396493	-0.302305	-0.341064	-0.460342	0.918785	0.188299	0.190226	0.410288	0.209467
genus.Oscillibacter.id.2063	pcZfQI	6	-0.436646	0.215605	0.259916	0.0745083	0.13757	0.655164	0.403502	0.190536	0.843329	0.671289
genus.RuminococcaceaeUCG004.id.11362	pcZfQI	6	-0.482585	-0.281448	-0.257329	-0.369757	-0.337418	0.591969	0.260523	0.200708	0.326036	0.341343
family.Veillonellaceae.id.2172	pcZfQI	8	2.3805	0.47403	0.374016	0.594161	0.608762	0.308589	0.231127	0.231639	0.311974	0.230411
genus.Ruminococcus2.id.11374	pcZfQI	5	-0.601607	-0.36501	-0.322072	-0.243868	-0.400985	0.475239	0.277353	0.234122	0.587602	0.340986
genus.Terrisporobacter.id.11348	pcZfQI	3	0.271398	0.222862	0.242332	0.209977	0.211724	0.796857	0.351427	0.244949	0.526189	0.532292
genus.Slackia.id.825	pcZfQI	3	2.25176	0.192422	0.255101	0.0562181	0.109508	0.376629	0.476845	0.246347	0.886354	0.783141
class.Mollicutes.id.3920	pcZfQI	3	-1.9579	-0.286994	-0.417969	-0.342141	-0.11037	0.706773	0.39533	0.249743	0.572686	0.762135
phylum.Tenericutes.id.3919	pcZfQI	3	-1.9579	-0.286994	-0.417969	-0.342141	-0.11037	0.706773	0.371623	0.249743	0.556973	0.77671
genus..Ruminococcustorquesgroup.id.14377	pcZfQI	3	-0.239855	-0.360721	-0.356259	-0.459056	-0.31018	0.764752	0.341704	0.258114	0.40479	0.485192
genus.Coprobacter.id.949	pcZfQI	5	0.120234	-0.147948	-0.169495	-0.366359	-0.161523	0.7766	0.382669	0.269634	0.188681	0.377865
genus.LachnospiraceaeUCG008.id.11328	pcZfQI	4	2.48121	0.315729	0.280232	0.361728	0.361728	0.326912	0.301424	0.27456	0.451867	0.360075
family.Lachnospiraceae.id.1987	pcZfQI	6	0.578893	0.267799	0.277365	0.256593	0.268288	0.640468	0.387963	0.289914	0.597931	0.554113
genus..Ruminococcusgauvreauiigroup.id.11342	pcZfQI	8	-2.00534	-0.232166	0.46879	-0.252981	-0.200998	0.375109	0.496772	0.29125	0.596097	0.620293
genus.RuminococcaceaeUCG003.id.11361	pcZfQI	7	-0.646982	-0.282262	-0.270994	-0.356123	-0.373286	0.516537	0.420647	0.30573	0.493435	0.397239
genus.Lactococcus.id.1851	pcZfQI	4	1.0485	0.294817	0.188085	0.384838	0.401215	0.231491	0.138585	0.317248	0.276041	0.211849
order.Clostridiales.id.1863	pcZfQI	6	-0.683324	0.171899	0.258439	0.254441	0.184698	0.662712	0.592575	0.339344	0.586755	0.676326
genus.Holdemania.id.2157	pcZfQI	7	0.578259	0.32776	0.183267	0.352821	0.378782	0.297846	0.172777	0.340112	0.378349	0.299848
genus.Desulfovibrio.id.3173	pcZfQI	6	-0.0633583	-0.154751	-0.165021	-0.143065	-0.130148	0.902618	0.477459	0.342008	0.624891	0.60627
phylum.Firmicutes.id.1672	pcZfQI	7	-0.503305	-0.372208	-0.241154	-0.283674	-0.405487	0.666685	0.248286	0.347174	0.573517	0.363895
class.Actinobacteria.id.419	pcZfQI	5	-0.574822	0.118127	0.223118	0.135681	0.0461975	0.518188	0.681165	0.352501	0.766962	0.912072
genus.Alistipes.id.968	pcZfQI	13	-0.122161	-0.0494098	-0.158884	0.0673749	0.00601059	0.881767	0.836908	0.354952	0.847923	0.983754
genus.Allisonella.id.2174	pcZfQI	4	-0.622146	0.0772662	0.129988	-0.0574857	-0.0326195	0.72701	0.606653	0.357468	0.83158	0.84922
genus.LachnospiraceaeNK4A136group.id.11319	pcZfQI	5	0.282764	-0.161873	-0.199353	-0.464021	-0.119529	0.426991	0.484732	0.367813	0.355903	0.63196
genus.Dialister.id.2183	pcZfQI	3	2.44261	0.361822	0.375757	-0.658017	0.666086	0.404874	0.475506	0.373793	0.517581	0.310537
genus.Olsenella.id.822	pcZfQI	3	3.99102	-0.0863629	-0.137403	-0.0546138	-0.0594581	0.728005	0.65108	0.379741	0.822846	0.814967
class.Clostridia.id.1859	pcZfQI	6	-0.338085	0.152299	0.216794	0.221195	0.125206	0.861026	0.620054	0.383178	0.593655	0.753526
genus.Eisenbergiella.id.11304	pcZfQI	9	1.04301	0.151046	0.0987669	-0.117403	0.234434	0.296007	0.303127	0.385747	0.645196	0.271981
genus.Butyricicoccus.id.2055	pcZfQI	3	-0.383122	-0.060667	-0.248919	0.0209259	0.00343581	0.902689	0.867686	0.397753	0.967508	0.994464
genus.Gordonibacter.id.821	pcZfQI	5	-0.0549993	0.166548	0.133298	0.191282	0.148475	0.954862	0.403464	0.398794	0.454307	0.546261
phylum.Proteobacteria.id.2375	pcZfQI	7	2.00952	-0.173709	-0.310057	-0.316865	-0.463745	0.241434	0.683235	0.400627	0.6092	0.366178
genus.FamilyXIIIUCG001.id.11294	pcZfQI	5	1.06711	-0.310092	-0.272648	0.0716384	-0.638523	0.252208	0.305828	0.408553	0.904172	0.26262
genus..Eubacteriumcoprostanoligenesgroup.id.11375	pcZfQI	4	2.06252	0.643679	0.336838	0.636639	0.676791	0.459417	0.0628168	0.415632	0.204866	0.139084
family.Rikenellaceae.id.967	pcZfQI	9	-0.2286	-0.240098	-0.1616	-0.320949	-0.318312	0.763977	0.360359	0.420092	0.421739	0.373097
genus.RuminococcaceaeUCG002.id.11360	pcZfQI	9	0.273828	0.201715	0.157011	0.216477	0.180541	0.636737	0.440473	0.433532	0.573048	0.569078
genus.Collinsella.id.815	pcZfQI	4	0.298731	0.286434	0.471131	0.40229	0.388127	0.939601	0.472564	0.439826	0.498128	0.462788
genus.RuminococcaceaeUCG013.id.11370	pcZfQI	6	-1.00457	-0.426633	-0.224128	-0.734057	-0.665108	0.290298	0.182181	0.449081	0.227309	0.225976
genus..Clostridiuminnocuumgroup.id.14397	pcZfQI	3	2.89138	-0.14054	-0.151771	0.0780298	-0.30527	0.465082	0.568728	0.455725	0.831891	0.383757
genus.Ruminococcus1.id.11373	pcZfQI	5	0.141656	-0.0558458	-0.221291	-0.350545	-0.155246	0.931454	0.873197	0.457756	0.486985	0.701201
genus.Erysipelatoclostridium.id.11381	pcZfQI	4	-2.01548	-0.182711	-0.249782	-0.156452	-0.127171	0.203682	0.651356	0.459958	0.819409	0.850757
genus.Bifidobacterium.id.436	pcZfQI	6	-0.0835511	0.162553	0.19177	0.175648	0.150729	0.942014	0.606607	0.462733	0.664579	0.705937
genus.Anaerotruncus.id.2054	pcZfQI	6	0.200308	-0.0793832	-0.179014	-0.0805549	-0.0644513	0.865526	0.799187	0.479421	0.823143	0.842662
family.Bifidobacteriaceae.id.433	pcZfQI	5	-0.150794	0.0947958	0.176206	0.0949702	0.0934908	0.874636	0.754588	0.484077	0.81504	0.811474
order.Bifidobacteriales.id.432	pcZfQI	5	-0.150794	0.0947958	0.176206	0.0949702	0.0934908	0.874636	0.762561	0.484077	0.815787	0.823893
genus.LachnospiraceaeUCG001.id.11321	pcZfQI	8	-1.57896	-0.163044	-0.167038	-0.215488	-0.184995	0.279042	0.592904	0.487755	0.611028	0.615882
genus.Marvinbryantia.id.2005	pcZfQI	4	-0.453129	0.321221	0.17562	0.294949	0.340245	0.666414	0.318672	0.492145	0.506385	0.444968
family.BacteroidalesS24.7group.id.11173	pcZfQI	4	-1.11387	0.284762	0.182392	0.720749	-0.183554	0.228769	0.243886	0.500275	0.305645	0.520813
family.Christensenellaceae.id.1866	pcZfQI	3	0.494746	-0.285378	-0.244441	-0.258106	-0.356005	0.742544	0.492419	0.501436	0.673024	0.53726
order.Lactobacillales.id.1800	pcZfQI	4	1.55908	0.33542	0.259153	-0.49179	0.768538	0.387059	0.433861	0.507526	0.561415	0.260975
genus.Streptococcus.id.1853	pcZfQI	9	0.499614	0.351775	0.112692	0.411767	0.396334	0.323968	0.133864	0.511921	0.310787	0.15121
genus.Parasutterella.id.2892	pcZfQI	6	-0.352594	-0.0894138	-0.100656	-0.190841	-0.199455	0.348309	0.645027	0.530811	0.504159	0.354576
family.Streptococcaceae.id.1850	pcZfQI	8	0.960762	-0.297833	-0.137933	-0.582717	0.454484	0.15233	0.287443	0.531677	0.271092	0.208393
class.Coriobacteriia.id.809	pcZfQI	6	0.356356	0.181008	0.135775	0.244132	0.190319	0.648554	0.504695	0.543253	0.539894	0.582523
family.Coriobacteriaceae.id.811	pcZfQI	6	0.356356	0.181008	0.135775	0.244132	0.190319	0.648554	0.524791	0.543253	0.54417	0.57122
order.Coriobacteriales.id.810	pcZfQI	6	0.356356	0.181008	0.135775	0.244132	0.190319	0.648554	0.510142	0.543253	0.538744	0.568466
family.Acidaminococcaceae.id.2166	pcZfQI	3	1.28646	0.173032	0.192779	-0.229525	0.13419	0.394423	0.658052	0.544284	0.705406	0.798908
genus.Intestinibacter.id.11345	pcZfQI	10	-0.0250498	-0.135083	-0.0969999	-0.276443	-0.182844	0.964523	0.546589	0.546605	0.519237	0.640694
genus.RikenellaceaeRC9gutgroup.id.11191	pcZfQI	3	9.59928	0.337107	0.201808	0.387239	0.531823	0.230917	0.164991	0.554102	0.465165	0.148933
family.Oxalobacteraceae.id.2966	pcZfQI	4	1.13944	0.0446496	0.0995161	0.0360187	0.0122132	0.356477	0.832292	0.557092	0.90698	0.965749
family.Rhodospirillaceae.id.2717	pcZfQI	8	2.01387	-0.0765569	0.10661	-0.124781	-0.110318	0.149848	0.744294	0.56337	0.76481	0.735191
genus..Eubacteriumbrachygroup.id.11296	pcZfQI	3	0.580912	-0.18187	-0.132291	-0.292805	0.0243876	0.694706	0.51084	0.566889	0.461211	0.941514
genus.RuminococcaceaeUCG005.id.11363	pcZfQI	4	-2.09162	0.0958178	0.185406	0.0267402	0.0671264	0.688739	0.807854	0.573438	0.961557	0.892725
order.NB1n.id.3953	pcZfQI	9	-0.0921138	0.140605	0.0567932	0.173174	0.178544	0.785985	0.310049	0.582047	0.427428	0.352338
genus.Ruminiclostridium6.id.11356	pcZfQI	7	-0.524247	0.227031	0.128829	0.324351	0.277882	0.491448	0.381602	0.586679	0.428653	0.43485
genus.FamilyXIIIAD3011group.id.11293	pcZfQI	6	2.49804	-0.429089	-0.195781	-0.0391274	-0.428661	0.411477	0.213796	0.593854	0.943176	0.270751
genus.Sellimonas.id.14369	pcZfQI	5	1.96363	-0.0423695	-0.0738251	0.0584247	-0.0355861	0.170046	0.793814	0.599928	0.796035	0.867356
genus.Ruminiclostridium5.id.11355	pcZfQI	6	-1.60045	0.17474	0.166433	-0.015564	-0.0896816	0.321443	0.620928	0.610947	0.979523	0.850592
class.Melainabacteria.id.1589	pcZfQI	5	-0.0864373	0.0464816	0.077048	-0.0118377	0.0304495	0.898587	0.813085	0.629789	0.963672	0.894976
genus.Dorea.id.1997	pcZfQI	5	-0.873351	0.104919	0.138224	-0.066451	0.500735	0.645049	0.779363	0.643914	0.896081	0.298971
family.Pasteurellaceae.id.3689	pcZfQI	5	-0.0554611	-0.0489166	-0.0943848	0.0671244	-0.181398	0.926785	0.843262	0.64632	0.841146	0.555059
order.Pasteurellales.id.3688	pcZfQI	5	-0.0554611	-0.0489166	-0.0943848	0.0671244	-0.181398	0.926785	0.840092	0.64632	0.84223	0.566012
genus.Tyzzerella3.id.11335	pcZfQI	7	-0.377219	0.127583	0.0786218	0.19064	0.167902	0.734635	0.558178	0.647729	0.528206	0.545541
class.Bacilli.id.1673	pcZfQI	3	2.18481	0.0419628	0.217016	-0.384264	-0.367462	0.474062	0.918588	0.651873	0.611674	0.665645
genus.RuminococcaceaeUCG014.id.11371	pcZfQI	5	0.278651	0.394388	0.143733	0.445479	0.480234	0.892553	0.204338	0.653351	0.341146	0.273021
genus.Turicibacter.id.2162	pcZfQI	6	-0.228132	-0.049129	-0.0775191	-0.115552	-0.0508625	0.783096	0.826415	0.655724	0.715877	0.855676
genus.Sutterella.id.2896	pcZfQI	8	1.58671	-0.137484	-0.0882533	0.479213	-0.369597	0.663278	0.61678	0.665434	0.287075	0.317885
family.Bacteroidaceae.id.917	pcZfQI	3	-0.198527	0.119137	0.150955	0.129012	0.0992848	0.933129	0.770697	0.669634	0.827856	0.857072
genus.Bacteroides.id.918	pcZfQI	3	-0.198527	0.119137	0.150955	0.129012	0.0992848	0.933129	0.782631	0.669634	0.831727	0.860388
genus.Romboutsia.id.11347	pcZfQI	6	0.746146	0.102067	-0.0781324	-0.47108	0.165415	0.491631	0.670677	0.672886	0.248825	0.625211
genus.RuminococcaceaeUCG009.id.11366	pcZfQI	6	2.01241	0.0123216	0.0761183	0.00584595	-0.0227353	0.232642	0.958061	0.674101	0.985872	0.935722
genus..Eubacteriumhalliigroup.id.11338	pcZfQI	6	0.609626	0.0819883	0.102576	0.0119257	0.0578488	0.4307	0.808814	0.683837	0.97868	0.88237
family.Peptostreptococcaceae.id.2042	pcZfQI	7	-0.182566	0.0763264	-0.0954523	0.294093	0.101062	0.837316	0.761509	0.693152	0.504988	0.78936
class.Bacteroidia.id.912	pcZfQI	9	0.145663	-0.0870589	-0.0696099	-0.00264265	-0.0320922	0.799535	0.699048	0.700113	0.993366	0.910457
order.Bacteroidales.id.913	pcZfQI	9	0.145663	-0.0870589	-0.0696099	-0.00264265	-0.0320922	0.799535	0.691097	0.700113	0.99313	0.907058
genus.RuminococcaceaeNK4A214group.id.11358	pcZfQI	4	0.25617	0.136968	0.09652	0.0377098	0.197761	0.78205	0.664857	0.702304	0.934537	0.644682
family.Defluviitaleaceae.id.1924	pcZfQI	3	-0.840176	0.0201218	-0.123575	0.0188112	0.0216572	0.668718	0.959929	0.707152	0.969845	0.956144
genus..Eubacteriumeligensgroup.id.14372	pcZfQI	3	0.913084	-0.115975	-0.129456	-0.180267	-0.120838	0.696504	0.775868	0.707983	0.742713	0.804648
genus.Oxalobacter.id.2978	pcZfQI	5	1.78847	-0.0946891	-0.0634687	-0.0348089	-0.142649	0.134687	0.620656	0.711334	0.898765	0.529133
genus.RuminococcaceaeUCG011.id.11368	pcZfQI	4	0.46867	0.0188558	0.0428224	-0.0634795	-0.0524498	0.526512	0.904369	0.738589	0.780068	0.785484
family.ClostridialesvadinBB60group.id.11286	pcZfQI	8	-0.0292877	0.183931	0.0644578	0.20487	0.190931	0.974235	0.474981	0.747507	0.555382	0.551109
class.Gammaproteobacteria.id.3303	pcZfQI	3	-4.47897	-0.357617	-0.111686	-0.370217	-0.372343	0.744311	0.413479	0.748625	0.541071	0.525293
class.Methanobacteria.id.119	pcZfQI	5	0.060287	-0.0329029	-0.0388818	-0.0345481	-0.0408522	0.906211	0.822503	0.754264	0.866679	0.849887
family.Methanobacteriaceae.id.121	pcZfQI	5	0.060287	-0.0329029	-0.0388818	-0.0345481	-0.0408522	0.906211	0.835021	0.754264	0.87415	0.853474
order.Methanobacteriales.id.120	pcZfQI	5	0.060287	-0.0329029	-0.0388818	-0.0345481	-0.0408522	0.906211	0.826677	0.754264	0.87705	0.850577
genus..Eubacteriumruminantiumgroup.id.11340	pcZfQI	8	0.170944	-0.108955	-0.0407747	-0.10114	-0.182152	0.806677	0.540822	0.754917	0.743583	0.502822
genus.LachnospiraceaeNC2004group.id.11316	pcZfQI	5	-1.16437	-0.436562	-0.0980348	-0.569723	-0.579005	0.508251	0.127318	0.777986	0.289848	0.282224
genus.Actinomyces.id.423	pcZfQI	5	-0.161204	-0.0146425	-0.0764288	0.132548	0.00889884	0.886266	0.965552	0.783924	0.785458	0.985497
class.Deltaproteobacteria.id.3087	pcZfQI	7	0.0839258	0.0111892	0.0529431	-0.292873	0.148573	0.868151	0.965919	0.787638	0.451826	0.684113
order.Rhodospirillales.id.2667	pcZfQI	9	1.31961	-0.163518	-0.0475759	-0.168614	-0.168614	0.283519	0.473871	0.790704	0.666144	0.525951
genus.Butyrivibrio.id.1993	pcZfQI	9	0.193557	-0.0328218	-0.0309716	-0.0129206	-0.0473704	0.874894	0.82701	0.796276	0.950305	0.789982
genus.Victivallis.id.2256	pcZfQI	4	0.696734	0.0355376	-0.0365414	0.038065	0.0389893	0.653793	0.835734	0.79679	0.872808	0.868977
genus.Ruminiclostridium9.id.11357	pcZfQI	6	-0.426158	-0.0652837	-0.0697072	-0.611811	0.468301	0.770883	0.83877	0.803497	0.359267	0.371152
order.Gastranaerophilales.id.1591	pcZfQI	6	0.0514692	0.0149143	0.0361845	-0.133829	0.00212724	0.935458	0.935374	0.807815	0.595099	0.992378
family.Alcaligenaceae.id.2875	pcZfQI	5	-4.58176	-0.096619	0.0663973	-0.462628	-0.434841	0.488781	0.758664	0.811265	0.422756	0.361977
genus.Subdoligranulum.id.2070	pcZfQI	4	0.384905	0.050172	0.0655833	-0.246079	0.0222671	0.719168	0.891252	0.823004	0.630691	0.962214
genus..Ruminococcusgnavusgroup.id.14376	pcZfQI	3	0.482549	-0.0872726	-0.047266	-0.0703847	-0.114644	0.77165	0.728975	0.824384	0.843463	0.710143
family.Enterobacteriaceae.id.3469	pcZfQI	3	3.20463	0.00122957	-0.099154	0.678817	-0.651529	0.614924	0.997593	0.833434	0.46963	0.267226
order.Enterobacteriales.id.3468	pcZfQI	3	3.20463	0.00122957	-0.099154	0.678817	-0.651529	0.614924	0.997515	0.833434	0.484633	0.29883
genus.Blautia.id.1992	pcZfQI	6	-1.8458	0.175435	0.0506227	0.155248	0.259545	0.11198	0.568332	0.843732	0.759493	0.498775
phylum.Euryarchaeota.id.55	pcZfQI	5	-0.0494044	0.0414086	0.0283342	0.143187	0.0919277	0.937761	0.830956	0.853242	0.598907	0.717133
genus.Senegalimassilia.id.11160	pcZfQI	4	0.0750835	0.306397	0.0563437	0.243065	0.370026	0.974215	0.222619	0.855267	0.606349	0.246445
family.Ruminococcaceae.id.2050	pcZfQI	4	0.0728215	0.0418123	0.0645814	-0.0902542	0.0283899	0.942686	0.923608	0.860479	0.87577	0.956029
genus.Butyricimonas.id.945	pcZfQI	4	1.66474	-0.0955689	0.0916367	-0.0648139	-0.300741	0.347763	0.850661	0.864074	0.940156	0.649858
class.Lentisphaeria.id.2250	pcZfQI	5	-2.19586	0.231659	0.0380995	0.333368	0.312863	0.261669	0.313692	0.870552	0.442667	0.396518
order.Victivallales.id.2254	pcZfQI	5	-2.19586	0.231659	0.0380995	0.333368	0.312863	0.261669	0.31091	0.870552	0.425985	0.367685
phylum.Lentisphaerae.id.2238	pcZfQI	6	-2.43061	0.122521	-0.0339727	-0.456858	0.30882	0.110509	0.595378	0.87179	0.36444	0.433907
phylum.Cyanobacteria.id.1500	pcZfQI	6	0.624832	0.085746	0.0248349	0.10037	0.104669	0.266288	0.664223	0.87411	0.710763	0.619601
family.Desulfovibrionaceae.id.3169	pcZfQI	5	0.0287276	0.0381957	0.0375005	0.0213417	0.0726735	0.96864	0.892488	0.881668	0.959601	0.84098
genus.ErysipelotrichaceaeUCG003.id.11384	pcZfQI	7	-1.89358	0.229445	0.0341177	0.408406	0.295052	0.0986467	0.443751	0.881818	0.39195	0.45096
genus.Methanobrevibacter.id.123	pcZfQI	5	-0.264109	-0.0378751	-0.0189768	0.102802	-0.0403958	0.634442	0.835606	0.885658	0.700009	0.869001
genus.Coprococcus3.id.11303	pcZfQI	4	-1.82886	-0.134636	0.0489359	0.0585015	-0.256104	0.193519	0.776572	0.918627	0.937143	0.658816
family.FamilyXIII.id.1957	pcZfQI	4	3.06997	-0.195962	0.0371698	-0.194873	-0.198986	0.410336	0.533914	0.919561	0.595065	0.561668
order.Desulfovibrionales.id.3156	pcZfQI	6	0.04813	0.0136237	0.0194562	-0.0820802	0.109781	0.93727	0.957419	0.927544	0.850518	0.762691
genus.Adlercreutzia.id.812	pcZfQI	3	-0.63569	0.0989795	0.0198332	0.174515	0.169558	0.659983	0.733727	0.936861	0.674132	0.681779
genus.Peptococcus.id.2037	pcZfQI	5	1.08391	0.111985	-0.0127647	0.124798	0.132743	0.288766	0.660141	0.946682	0.738746	0.702762
genus.Anaerofilum.id.2053	pcZfQI	7	-0.648851	0.0445039	-0.00879273	-0.339145	0.197214	0.497559	0.815112	0.948435	0.353231	0.446585
genus.Haemophilus.id.3698	pcZfQI	3	0.36571	0.0607288	0.0210374	0.0786537	0.0618538	0.825059	0.884775	0.953481	0.880957	0.893442
family.Porphyromonadaceae.id.943	pcZfQI	7	1.96511	-0.0909579	-0.0111293	-0.139482	-0.0869087	0.112123	0.717165	0.953785	0.730398	0.821547
genus.Barnesiella.id.944	pcZfQI	3	-8.61468	-0.100316	-0.056574	-1.96681	1.01176	0.218644	0.87075	0.954898	0.30568	0.258193
phylum.Bacteroidetes.id.905	pcZfQI	7	0.155194	0.00988879	0.0107046	0.131277	-0.0216583	0.795453	0.964403	0.955409	0.69571	0.942144
genus.Anaerostipes.id.1991	pcZfQI	3	3.75449	0.125959	-0.0231342	0.144049	0.128353	0.456218	0.807767	0.959815	0.843986	0.818763
class.Erysipelotrichia.id.2147	pcZfQI	4	0.97668	-0.0416217	0.0158298	-0.108503	-0.0880828	0.758736	0.908856	0.959937	0.853666	0.841871
family.Erysipelotrichaceae.id.2149	pcZfQI	4	0.97668	-0.0416217	0.0158298	-0.108503	-0.0880828	0.758736	0.913331	0.959937	0.852803	0.846357
order.Erysipelotrichales.id.2148	pcZfQI	4	0.97668	-0.0416217	0.0158298	-0.108503	-0.0880828	0.758736	0.913896	0.959937	0.838021	0.837317
genus..Eubacteriumrectalegroup.id.14374	pcZfQI	3	-1.77306	-0.290062	-0.0175394	-0.590149	0.523554	0.478573	0.505148	0.964853	0.498592	0.415233
family.Prevotellaceae.id.960	pcZfQI	9	0.462991	0.0674592	-0.00524756	0.0964819	0.0861743	0.518647	0.753605	0.975521	0.766891	0.775502

## Sheet: Supplement Table 3
Supplementary Table S3. Heterogeneity test and horizontal pleiotropy test for positive gut micobiota on SSc.
Exposure	Outcome	Heterogeneity test			Horizontal pleiotropy test			MR presso Global Test
		Method	Cochran’s Q	Q_ pval	Egger_ intercept	Se	pval			pval
family.Victivallaceae	SSc	MR Egger	3.02365	0.387993	-0.0323187	0.0773506	0.704181			0.591
		IVW	3.1996	0.524995
genus.LachnospiraceaeUCG004	SSc	MR Egger	1.39543	0.924813	0.0143067	0.0544037	0.803064			0.965
		IVW	1.46458	0.961812
genus.Prevotella7	SSc	MR Egger	0.0932957	0.954423	0.121621	0.144043	0.487378			0.9
		IVW	0.806196	0.847985
Abbreviations: SSc, systemic sclerosis

## Sheet: Supplement Table 4
Supplementary Table S4. SNPs used as instrumental variables from systemic sclerosis on gut microbiome (P < 5 × 10-8).
exposure	SNP	effect_allele	other_allele	beta	se	pval	F
Systemic sclerosis	rs11217020	A	G	-0.172688	0.0257729	2.079e-11	44.8949
Systemic sclerosis	rs13246321	C	T	0.407463	0.0436776	1.07e-20	87.0279
Systemic sclerosis	rs1378942	C	A	0.164582	0.0214825	1.842e-14	58.694
Systemic sclerosis	rs2056626	G	T	-0.212204	0.0313572	1.312e-11	45.7965
Systemic sclerosis	rs230534	T	C	0.140805	0.0241311	5.379e-09	34.0472
Systemic sclerosis	rs2651804	T	C	-0.202851	0.0320736	2.54e-10	39.9997
Systemic sclerosis	rs28371256	C	T	-0.536314	0.0395752	7.734e-42	183.651
Systemic sclerosis	rs2844665	T	C	-0.162166	0.0246813	5.018e-11	43.1702
Systemic sclerosis	rs3097650	T	C	0.196882	0.0263453	7.832e-14	55.8474
Systemic sclerosis	rs3790566	T	C	0.152292	0.0243265	3.842e-10	39.1915
Systemic sclerosis	rs4076852	G	A	0.150917	0.023356	1.036e-10	41.7523
Systemic sclerosis	rs4853458	A	G	0.298325	0.0349073	1.272e-17	73.0377
Systemic sclerosis	rs589446	T	G	-0.15187	0.0238605	1.954e-10	40.5121
Systemic sclerosis	rs633724	T	C	0.128217	0.0231538	3.066e-08	30.6653
Systemic sclerosis	rs883770	T	C	0.118139	0.0201802	4.794e-09	34.2713
Systemic sclerosis	rs9884090	A	G	-0.180683	0.0283656	1.893e-10	40.5741

## Sheet: Supplement Table 5
Supplementary Table S5. The results of the MR analysis for systemic sclerosis on 196 Gut Microbiota.
id.exposure	id.outcome	nsnp	MR Egger_b	Weighted median_b	Inverse variance weighted_b	Simple mode_b	Weighted mode_b	MR Egger_p	Weighted median_p	Inverse variance weighted_p	Simple mode_p	Weighted mode_p
SSc meta9000	family.Pasteurellaceae.id.3689	16	-0.107183	-0.0614556	-0.0527743	-0.0726663	-0.0624611	0.0512003	0.0332229	0.00952511	0.174321	0.175962
SSc meta9000	order.Pasteurellales.id.3688	16	-0.107183	-0.0614556	-0.0527743	-0.0726663	-0.0624611	0.0512003	0.0281348	0.00952511	0.180931	0.154417
SSc meta9000	genus.FamilyXIIIUCG001.id.11294	16	-0.0190817	-0.031783	-0.0439291	-0.0248947	-0.0308693	0.669081	0.182444	0.0124194	0.521545	0.316642
SSc meta9000	order.NB1n.id.3953	16	0.106702	0.0630521	0.0658931	0.0611349	0.0450911	0.140379	0.0991343	0.017008	0.341212	0.444835
SSc meta9000	genus.Haemophilus.id.3698	16	-0.0889494	-0.0478325	-0.0490748	-0.0866151	-0.0505688	0.103597	0.111882	0.0176487	0.12171	0.271842
SSc meta9000	class.Coriobacteriia.id.809	16	-0.0343866	-0.0257796	-0.0340043	-0.0194301	-0.00930429	0.366269	0.210975	0.0222296	0.56281	0.771382
SSc meta9000	family.Coriobacteriaceae.id.811	16	-0.0343866	-0.0257796	-0.0340043	-0.0194301	-0.00930429	0.366269	0.20886	0.0222296	0.585538	0.759488
SSc meta9000	order.Coriobacteriales.id.810	16	-0.0343866	-0.0257796	-0.0340043	-0.0194301	-0.00930429	0.366269	0.224506	0.0222296	0.554965	0.759024
SSc meta9000	genus.Oscillibacter.id.2063	16	0.0258922	-0.0322153	-0.0462033	-0.0660018	-0.0158287	0.626618	0.247156	0.0276037	0.168007	0.659459
SSc meta9000	genus.Ruminiclostridium5.id.11355	16	0.0132443	-0.0110825	-0.0329445	-0.0101541	-0.00468519	0.72698	0.594369	0.0281633	0.764558	0.865802
SSc meta9000	genus.Butyrivibrio.id.1993	16	-0.0448795	-0.0576758	-0.0725905	-0.029542	-0.042483	0.596839	0.183926	0.0299669	0.660324	0.465529
SSc meta9000	genus.Actinomyces.id.423	16	0.012774	0.0244016	0.048838	0.0319445	0.0121235	0.82732	0.46182	0.0338108	0.589003	0.809837
SSc meta9000	family.Peptostreptococcaceae.id.2042	16	0.0149846	0.0178134	0.0334618	0.0363367	0.0173188	0.7248	0.442941	0.041619	0.409346	0.611795
SSc meta9000	genus.RikenellaceaeRC9gutgroup.id.11191	16	0.119809	0.0832449	0.0760321	0.101573	0.101573	0.229298	0.107744	0.0426229	0.291407	0.279777
SSc meta9000	genus.Howardella.id.2000	16	-0.170305	-0.0716871	-0.060755	-0.072208	-0.0914989	0.0506448	0.0904444	0.0583463	0.29474	0.137433
SSc meta9000	genus.CandidatusSoleaferrea.id.11350	16	-0.0301902	-0.0475351	-0.0522743	-0.051014	-0.051014	0.695454	0.185523	0.0743444	0.39663	0.293062
SSc meta9000	genus.Coprobacter.id.949	16	-0.0920251	-0.0349772	-0.0470801	0.0504245	0.0118347	0.19272	0.326336	0.078334	0.51814	0.831706
SSc meta9000	genus.Anaerotruncus.id.2054	16	-0.0177675	-0.0175519	-0.0302913	-0.017419	-0.0182705	0.695097	0.409415	0.0814549	0.597179	0.470699
SSc meta9000	order.Actinomycetales.id.420	16	-0.0289123	0.0137352	0.0383766	0.00291249	-0.00110174	0.617014	0.647211	0.09008	0.955627	0.980881
SSc meta9000	family.Actinomycetaceae.id.421	16	-0.0284705	0.00959475	0.0381979	0.00305523	-0.000932246	0.622376	0.753875	0.0916078	0.950994	0.982172
SSc meta9000	genus.Enterorhabdus.id.820	16	-0.0477764	-0.0295131	-0.0379485	0.0085674	-0.00253453	0.416536	0.357743	0.09732	0.885468	0.960032
SSc meta9000	family.ClostridialesvadinBB60group.id.11286	16	0.0512807	0.0449803	0.031767	0.0287136	0.0439777	0.320495	0.0996004	0.104334	0.545321	0.212239
SSc meta9000	genus.Coprococcus2.id.11302	16	-0.00979288	-0.0125845	-0.0295616	-0.0833047	-0.00567525	0.833179	0.62424	0.108856	0.0890251	0.87985
SSc meta9000	genus.Marvinbryantia.id.2005	16	0.0235926	0.0474366	0.0295961	0.0892469	0.0744131	0.628668	0.0778932	0.109831	0.107584	0.0871179
SSc meta9000	genus.Fusicatenibacter.id.11305	16	-0.0604605	-0.0355664	-0.0223588	-0.0272438	-0.0413071	0.125504	0.10585	0.13599	0.515761	0.22767
SSc meta9000	genus.ErysipelotrichaceaeUCG003.id.11384	16	-0.106832	-0.0302376	-0.0241763	-0.00802113	-0.0630798	0.0184914	0.188376	0.136978	0.847348	0.0679856
SSc meta9000	family.Ruminococcaceae.id.2050	16	-0.00364709	-0.0286496	-0.0207623	-0.0397876	-0.0298973	0.920886	0.149926	0.154813	0.231492	0.303779
SSc meta9000	genus..Eubacteriumrectalegroup.id.14374	16	-0.0241626	0.0267012	0.0206002	0.0562848	0.0341524	0.52555	0.201038	0.169798	0.163405	0.276049
SSc meta9000	genus.Coprococcus1.id.11301	16	-0.0255482	-0.0248699	-0.020863	0.0088012	-0.0220396	0.511146	0.253255	0.172627	0.784817	0.419293
SSc meta9000	genus.RuminococcaceaeUCG014.id.11371	16	-0.0469948	-0.0102095	-0.0222116	-0.0109737	-0.000736206	0.272935	0.647117	0.177789	0.752714	0.980147
SSc meta9000	class.Deltaproteobacteria.id.3087	16	0.0199587	-0.0151451	-0.021192	-0.0385874	-0.0175934	0.622777	0.493696	0.186666	0.291725	0.532806
SSc meta9000	genus.Coprococcus3.id.11303	16	-0.074001	-0.0345468	-0.0206874	-0.0238236	-0.0283944	0.0781893	0.116635	0.188283	0.516586	0.348932
SSc meta9000	genus.Allisonella.id.2174	15	-0.0776937	-0.0492994	-0.0529173	0.0742695	-0.0479093	0.495511	0.348558	0.190437	0.353028	0.483507
SSc meta9000	phylum.Proteobacteria.id.2375	16	-0.021284	-0.0240335	-0.0190102	-0.0416776	-0.0259468	0.565317	0.223029	0.193655	0.273393	0.318194
SSc meta9000	genus.Lachnoclostridium.id.11308	16	-0.0439947	-0.0383623	-0.0191526	0.00371211	-0.0544583	0.248029	0.0720127	0.194545	0.926463	0.10005
SSc meta9000	order.Desulfovibrionales.id.3156	16	0.0235191	-0.0139849	-0.0207907	-0.0452535	-0.0162809	0.563127	0.500729	0.195509	0.204932	0.591578
SSc meta9000	genus.Subdoligranulum.id.2070	16	-0.0807132	-0.00804854	-0.0256052	-0.00426387	-0.00980315	0.119309	0.729351	0.200833	0.928053	0.781091
SSc meta9000	family.Desulfovibrionaceae.id.3169	16	0.023615	-0.0132157	-0.0204997	-0.0440196	-0.0140709	0.561579	0.562452	0.201866	0.214411	0.616169
SSc meta9000	genus.Odoribacter.id.952	16	-0.0375386	-0.00367994	-0.0211149	0.0132382	0.000204696	0.392248	0.869955	0.205968	0.762485	0.994749
SSc meta9000	genus.Holdemanella.id.11393	16	0.0915886	0.0419143	0.0283443	0.062304	0.060776	0.123049	0.150112	0.208366	0.177588	0.126413
SSc meta9000	genus.Eggerthella.id.819	16	-0.0615072	0.0350769	0.0417158	0.00724539	0.0140497	0.456169	0.341842	0.211717	0.888545	0.748936
SSc meta9000	genus.RuminococcaceaeUCG004.id.11362	16	-0.107906	-0.0254166	-0.0247279	-0.00369224	-0.0204928	0.0514119	0.385167	0.224852	0.940895	0.595238
SSc meta9000	genus.Parasutterella.id.2892	16	-0.100292	-0.00811241	-0.0240229	0.014613	0.0243276	0.04585	0.781201	0.227009	0.800824	0.70534
SSc meta9000	genus.Prevotella9.id.11183	16	0.0123856	0.0153135	0.0233844	0.00456659	0.0119014	0.799156	0.553816	0.228782	0.912372	0.734706
SSc meta9000	genus..Eubacteriumxylanophilumgroup.id.14375	16	0.030488	0.0379781	0.0203947	0.0421383	0.0400298	0.485969	0.110312	0.234806	0.308792	0.23831
SSc meta9000	family.Acidaminococcaceae.id.2166	16	-0.0379904	-0.0184031	-0.0212245	-0.0141185	-0.0221965	0.418238	0.423819	0.236547	0.691286	0.448815
SSc meta9000	genus.Collinsella.id.815	16	-0.0138216	-0.0242348	-0.0203418	0.00624045	-0.0791883	0.758889	0.341049	0.237341	0.905523	0.140189
SSc meta9000	class.Gammaproteobacteria.id.3303	16	-0.0381511	-0.0284468	-0.022297	-0.0652521	-0.0336034	0.445735	0.201555	0.242675	0.163492	0.292175
SSc meta9000	genus.Ruminococcus2.id.11374	16	0.0142145	-0.0329352	-0.0186117	-0.0570142	-0.0513	0.724061	0.155047	0.243407	0.189805	0.190066
SSc meta9000	genus.Slackia.id.825	16	-0.00753832	-0.0312029	-0.0319642	-0.0145415	-0.0197796	0.917228	0.381587	0.24757	0.809352	0.660152
SSc meta9000	genus.Alloprevotella.id.961	13	0.115757	-0.011711	-0.0514605	-0.027694	-0.0106819	0.53662	0.84721	0.248051	0.774387	0.897454
SSc meta9000	family.Prevotellaceae.id.960	16	0.0335414	0.0257835	0.01772	0.0229839	0.0287811	0.415469	0.239461	0.27381	0.536953	0.341702
SSc meta9000	class.Betaproteobacteria.id.2867	16	-0.00983465	-0.0128566	-0.0162362	0.0183625	0.00991161	0.795741	0.550596	0.281804	0.620209	0.772955
SSc meta9000	order.Burkholderiales.id.2874	16	-0.0132594	-0.0149646	-0.016047	-0.0605004	0.0106494	0.727759	0.483416	0.288216	0.141827	0.742566
SSc meta9000	class.Actinobacteria.id.419	16	-0.0171062	0.00394332	0.0162396	0.00272233	-0.000804603	0.662699	0.851596	0.294528	0.936391	0.976766
SSc meta9000	family.Porphyromonadaceae.id.943	16	0.00926916	-0.0265059	-0.0153259	-0.0324516	-0.0249927	0.802601	0.183489	0.29778	0.352113	0.371606
SSc meta9000	phylum.Actinobacteria.id.400	16	-0.009908	-0.0232108	-0.0149718	0.00308426	-0.0326368	0.789935	0.247556	0.309858	0.92651	0.260398
SSc meta9000	family.Bacteroidaceae.id.917	16	-0.00238218	-0.0210796	-0.0148181	-0.0262687	-0.0277233	0.949684	0.319916	0.310319	0.478583	0.387049
SSc meta9000	genus.Bacteroides.id.918	16	-0.00238218	-0.0210796	-0.0148181	-0.0262687	-0.0277233	0.949684	0.325371	0.310319	0.49169	0.386836
SSc meta9000	genus.LachnospiraceaeND3007group.id.11317	16	-0.0872388	-0.00813931	-0.0160248	-0.00585887	-0.0126377	0.0448641	0.723331	0.316253	0.890536	0.686784
SSc meta9000	genus.LachnospiraceaeUCG001.id.11321	16	-0.0428959	-0.00638053	0.0238369	-0.0135606	-0.00419683	0.476318	0.817079	0.321014	0.73077	0.897322
SSc meta9000	genus.Turicibacter.id.2162	16	0.00203498	-0.0309205	-0.0207372	-0.0473554	-0.0383963	0.969266	0.30076	0.321544	0.342929	0.38102
SSc meta9000	genus.Oxalobacter.id.2978	16	0.011036	-0.0672134	-0.0288056	-0.0878265	-0.0782285	0.881492	0.107692	0.322691	0.24267	0.206018
SSc meta9000	genus.Dialister.id.2183	16	-0.00886746	0.027362	0.0176976	0.0442031	0.0407321	0.84508	0.272744	0.326446	0.303603	0.276383
SSc meta9000	genus.Peptococcus.id.2037	16	-0.10412	-0.0598245	-0.0257677	-0.0761412	-0.0607343	0.135218	0.112708	0.328639	0.25769	0.238029
SSc meta9000	genus.Butyricimonas.id.945	16	0.0228139	-0.0256991	-0.0190051	-0.0488647	-0.0189269	0.650317	0.330604	0.335844	0.34397	0.658522
SSc meta9000	genus.Intestinibacter.id.11345	16	0.00183783	0.0212429	0.0170602	0.0328906	0.0336614	0.967514	0.403105	0.339432	0.458235	0.436417
SSc meta9000	family.BacteroidalesS24.7group.id.11173	16	0.0174022	0.0299306	0.0208725	0.0498627	0.0475598	0.755678	0.299621	0.346169	0.303389	0.248312
SSc meta9000	genus.Olsenella.id.822	16	-0.00203905	0.00313052	-0.0298579	-0.119331	0.0372927	0.980771	0.948773	0.36054	0.207993	0.617824
SSc meta9000	family.FamilyXIII.id.1957	16	0.0215888	-0.0224002	-0.0148301	-0.0194079	-0.0134258	0.600477	0.314669	0.361141	0.566596	0.665346
SSc meta9000	genus.Ruminiclostridium9.id.11357	16	-0.00924118	-0.0199444	-0.0145831	-0.0340807	-0.022335	0.825462	0.346998	0.364127	0.332357	0.402255
SSc meta9000	genus.Alistipes.id.968	16	0.022995	0.00507029	-0.0146506	0.00181854	0.00662085	0.577754	0.811897	0.369568	0.963448	0.823554
SSc meta9000	genus.Dorea.id.1997	16	0.003611	0.00636044	0.0134488	0.0578149	-0.000888412	0.927705	0.763229	0.379612	0.172945	0.977778
SSc meta9000	genus.Phascolarctobacterium.id.2168	16	-0.0262543	-0.0186401	-0.0172287	-0.0387922	-0.0238728	0.609883	0.485977	0.382139	0.379472	0.457641
SSc meta9000	family.Veillonellaceae.id.2172	16	0.00786271	0.0151186	0.0135335	0.0100334	0.0115815	0.84168	0.495741	0.386755	0.776012	0.68927
SSc meta9000	order.Lactobacillales.id.1800	16	-0.0183138	0.00874591	0.0126947	-0.00989574	-0.00124033	0.630073	0.665368	0.398538	0.776891	0.965682
SSc meta9000	genus.LachnospiraceaeNC2004group.id.11316	16	0.0684237	-0.0294704	-0.0201372	-0.0296825	-0.033255	0.298917	0.407417	0.423825	0.64856	0.568324
SSc meta9000	genus.DefluviitaleaceaeUCG011.id.11287	16	0.076195	0.0292794	0.0175258	0.0194391	0.0341261	0.184723	0.302658	0.424354	0.680358	0.392824
SSc meta9000	genus.Ruminococcus1.id.11373	16	0.0171423	0.0178466	0.0119898	0.0233142	0.0177915	0.658395	0.400523	0.434482	0.446519	0.499825
SSc meta9000	family.Defluviitaleaceae.id.1924	16	0.0786811	0.0299422	0.0170569	0.0172561	0.0347857	0.171188	0.316213	0.436296	0.723046	0.305314
SSc meta9000	class.Bacilli.id.1673	16	-0.0125537	0.00826118	0.0113512	-0.0104434	-0.00316028	0.740134	0.696747	0.449232	0.758344	0.905527
SSc meta9000	family.Lactobacillaceae.id.1836	16	0.0444277	-0.0146773	-0.0190946	-0.0121648	-0.00613701	0.486011	0.653985	0.449261	0.818997	0.880225
SSc meta9000	genus..Ruminococcusgnavusgroup.id.14376	16	-0.0219739	0.0161409	0.0186633	0.0182373	0.0060926	0.723757	0.641246	0.449695	0.758536	0.895336
SSc meta9000	genus.Paraprevotella.id.962	16	0.00276812	0.0254158	0.0175059	0.0345508	0.0285749	0.962305	0.43261	0.452115	0.522372	0.509308
SSc meta9000	genus.Prevotella7.id.11182	16	0.0133375	-0.039038	-0.0255362	-0.00122972	-0.0304797	0.879988	0.41331	0.453423	0.987653	0.643786
SSc meta9000	genus.RuminococcaceaeUCG010.id.11367	16	0.0420793	0.0217094	0.0130627	0.0299122	0.0293885	0.347308	0.329059	0.454023	0.396177	0.328553
SSc meta9000	genus.Oscillospira.id.2064	16	-0.0418764	-0.0347899	-0.014697	-0.0396945	-0.0405825	0.40483	0.177076	0.454254	0.353801	0.242322
SSc meta9000	order.MollicutesRF9.id.11579	16	-0.0596358	-0.0281671	-0.0141751	-0.0351745	-0.0279276	0.234936	0.267081	0.465092	0.419208	0.407594
SSc meta9000	family.Victivallaceae.id.2255	16	0.0247254	0.0153661	0.0232785	0.0331202	0.0238676	0.772266	0.734343	0.479142	0.690901	0.719492
SSc meta9000	genus.LachnospiraceaeNK4A136group.id.11319	16	-0.0546235	-0.0254484	-0.0122286	-0.0300783	-0.0355186	0.222192	0.265461	0.481873	0.460055	0.300382
SSc meta9000	genus..Eubacteriumoxidoreducensgroup.id.11339	16	-0.0256101	-0.0193973	-0.019149	-0.027634	-0.0109242	0.717166	0.602542	0.484148	0.606939	0.810854
SSc meta9000	genus.Victivallis.id.2256	16	-0.014436	0.0304969	0.0238045	0.0189116	0.0286238	0.866542	0.535509	0.48863	0.819363	0.6658
SSc meta9000	family.Alcaligenaceae.id.2875	16	-0.0189623	0.00159772	-0.0104662	0.0294703	0.0143523	0.622248	0.940245	0.492129	0.446025	0.667257
SSc meta9000	genus.Sellimonas.id.14369	16	-0.155601	0.00380211	0.0302632	0.0860676	-0.0393082	0.142673	0.94061	0.495326	0.357723	0.564696
SSc meta9000	class.Lentisphaeria.id.2250	16	0.0472291	0.0577593	0.0193103	0.0783108	0.0720409	0.515954	0.149157	0.499773	0.284922	0.218619
SSc meta9000	order.Victivallales.id.2254	16	0.0472291	0.0577593	0.0193103	0.0783108	0.0720409	0.515954	0.166936	0.499773	0.317124	0.223299
SSc meta9000	phylum.Lentisphaerae.id.2238	16	0.0469955	0.0568267	0.0191965	0.0809451	0.0762148	0.530017	0.158102	0.505118	0.284261	0.215467
SSc meta9000	genus.Gordonibacter.id.821	16	0.0090792	0.028472	0.0214581	0.0761102	0.0421392	0.911998	0.52964	0.508819	0.378868	0.543446
SSc meta9000	genus.Lactobacillus.id.1837	16	0.0422115	-0.0118358	-0.0169304	-0.0065294	3.95094e-05	0.521302	0.732528	0.512926	0.899537	0.999261
SSc meta9000	order.Bacillales.id.1674	16	0.0971672	0.0345141	0.0226193	0.0287184	0.0573278	0.273389	0.461325	0.513338	0.725888	0.367015
SSc meta9000	genus.Adlercreutzia.id.812	16	0.0228095	0.00655797	0.0141759	-0.00251593	0.00569005	0.682843	0.827078	0.517478	0.958851	0.88559
SSc meta9000	phylum.Cyanobacteria.id.1500	16	-0.103131	0.00190831	-0.0158645	0.0379121	0.0182185	0.100724	0.956829	0.525616	0.581732	0.746819
SSc meta9000	genus.Bilophila.id.3170	16	-0.00996509	-0.0390466	-0.0117951	-0.0251736	-0.0396857	0.837138	0.112862	0.525789	0.600743	0.250572
SSc meta9000	genus.Bifidobacterium.id.436	16	-0.00300284	0.0130388	0.0101146	0.0208069	0.0108958	0.941734	0.53801	0.534354	0.535177	0.707359
SSc meta9000	genus.Lachnospira.id.2004	16	-0.0733913	0.0139827	0.0117173	0.0282258	0.0182526	0.117809	0.554793	0.55338	0.515866	0.667465
SSc meta9000	family.Oxalobacteraceae.id.2966	16	0.0708941	0.00188431	-0.0177989	-0.113025	0.0094182	0.352051	0.963524	0.556421	0.175663	0.854891
SSc meta9000	genus.Parabacteroides.id.954	16	0.0103791	-0.00881988	-0.00841081	-0.00669226	-0.00523787	0.783961	0.651711	0.575607	0.840449	0.838452
SSc meta9000	genus..Clostridiuminnocuumgroup.id.14397	16	0.0782271	0.0380258	0.0169301	-0.044124	0.0312334	0.314872	0.354087	0.578398	0.516689	0.550563
SSc meta9000	genus.Barnesiella.id.944	16	0.0313279	-0.0170732	-0.0122119	-0.0528706	-0.0297438	0.577999	0.515793	0.578434	0.308554	0.499769
SSc meta9000	genus.Streptococcus.id.1853	16	-0.0400798	-0.00966328	0.00931325	0.0323161	-0.0116365	0.342101	0.649235	0.580876	0.451328	0.671422
SSc meta9000	genus.Intestinimonas.id.2062	16	-0.00180683	-0.00374396	0.00989134	0.0109357	0.00274163	0.968282	0.875667	0.582756	0.775442	0.929369
SSc meta9000	genus.RuminococcaceaeUCG002.id.11360	16	0.0615325	0.0333853	0.0116302	0.0270298	0.0295131	0.263721	0.125595	0.586974	0.41299	0.213381
SSc meta9000	genus..Eubacteriumcoprostanoligenesgroup.id.11375	16	0.00163606	-0.00636404	-0.00803093	0.0138762	0.00367193	0.965453	0.772483	0.592304	0.71665	0.907146
SSc meta9000	genus.Eisenbergiella.id.11304	16	-0.115575	0.0197985	0.0163238	0.0343085	0.0478504	0.114793	0.605494	0.594788	0.62908	0.407308
SSc meta9000	genus..Eubacteriumventriosumgroup.id.11341	16	-0.0440131	-0.00787033	0.00850878	-0.0155089	-0.0132172	0.285945	0.727853	0.595118	0.724615	0.68671
SSc meta9000	family.Clostridiaceae1.id.1869	16	0.0160644	0.0257041	0.00894072	0.0102179	0.0236681	0.716885	0.285908	0.597941	0.807092	0.507771
SSc meta9000	genus.Anaerostipes.id.1991	16	0.0127573	0.00337125	0.00794942	-0.0243682	-0.0282836	0.739432	0.877647	0.600954	0.532809	0.486897
SSc meta9000	genus.RuminococcaceaeUCG013.id.11370	16	-0.0411741	0.00360018	0.00785086	0.0332931	-0.0112973	0.295356	0.870246	0.607526	0.468369	0.725536
SSc meta9000	genus..Eubacteriumhalliigroup.id.11338	16	0.0064671	0.00579427	-0.00785061	0.0130285	0.00889446	0.867515	0.78195	0.609544	0.702154	0.737856
SSc meta9000	family.Bifidobacteriaceae.id.433	16	-0.0115791	0.0124941	0.00817802	0.0234713	0.010832	0.777349	0.547787	0.61375	0.510821	0.710783
SSc meta9000	order.Bifidobacteriales.id.432	16	-0.0115791	0.0124941	0.00817802	0.0234713	0.010832	0.777349	0.569798	0.61375	0.495073	0.698938
SSc meta9000	genus..Eubacteriumeligensgroup.id.14372	16	-0.0541328	-0.0262185	-0.00813597	0.0195145	-0.0490894	0.199591	0.262441	0.6168	0.681206	0.159225
SSc meta9000	genus.Butyricicoccus.id.2055	16	-0.0607085	-0.0106383	-0.00748512	0.0263795	-0.00190738	0.127666	0.629681	0.620718	0.491995	0.951753
SSc meta9000	class.Mollicutes.id.3920	16	-0.0311252	-0.0287832	-0.00868791	-0.0265211	-0.0299973	0.508188	0.274613	0.638845	0.541684	0.429741
SSc meta9000	phylum.Tenericutes.id.3919	16	-0.0311252	-0.0287832	-0.00868791	-0.0265211	-0.0299973	0.508188	0.260562	0.638845	0.56282	0.462626
SSc meta9000	genus.Romboutsia.id.11347	16	-0.016759	0.00612183	0.00853448	0.0124903	0.00957396	0.721594	0.794659	0.639408	0.742468	0.758429
SSc meta9000	genus.LachnospiraceaeUCG010.id.11330	16	0.0370635	0.0144462	0.00820054	0.0300419	0.0186136	0.420805	0.564765	0.644249	0.46653	0.543286
SSc meta9000	phylum.Euryarchaeota.id.55	16	0.0297267	0.0314422	-0.0138012	0.0419857	0.0565496	0.709845	0.506221	0.663713	0.601465	0.438836
SSc meta9000	genus.RuminococcaceaeUCG003.id.11361	16	-0.0241976	-0.00821435	0.00710187	-0.014028	-0.0132579	0.561752	0.733201	0.666213	0.747123	0.739922
SSc meta9000	genus.Escherichia.Shigella.id.3504	16	-0.000718392	-0.00542159	-0.00771602	-0.020482	-0.0116846	0.987459	0.822778	0.669736	0.623666	0.714812
SSc meta9000	genus.RuminococcaceaeNK4A214group.id.11358	16	0.0404117	0.0150887	0.0108046	0.0161324	0.0280513	0.541302	0.521507	0.670525	0.671768	0.344821
SSc meta9000	genus.LachnospiraceaeFCS020group.id.11314	16	0.0181855	0.0235428	-0.00764835	0.0370402	0.029284	0.697711	0.302364	0.671874	0.308433	0.321776
SSc meta9000	genus.Catenibacterium.id.2153	15	0.132885	0.0262936	-0.0183772	-0.142955	0.0601596	0.246564	0.626683	0.672699	0.174466	0.40166
SSc meta9000	genus.Methanobrevibacter.id.123	16	0.0320776	0.03924	-0.013934	0.0446047	0.0494973	0.700571	0.406864	0.673171	0.625159	0.477112
SSc meta9000	genus.RuminococcaceaeUCG011.id.11368	16	-0.035483	-0.00471698	-0.0138605	-0.0723818	-0.0108327	0.680908	0.913393	0.676931	0.363622	0.871329
SSc meta9000	genus.LachnospiraceaeUCG004.id.11324	16	-0.000611528	0.00564915	0.00672557	-0.00771292	0.00161366	0.988658	0.802822	0.684512	0.812356	0.951826
SSc meta9000	family.Rhodospirillaceae.id.2717	16	0.019437	0.00558353	0.00783624	-0.00937123	0.00286561	0.727449	0.85167	0.714952	0.843821	0.940691
SSc meta9000	genus..Eubacteriumfissicatenagroup.id.14373	16	0.0123318	-0.00318849	-0.0116806	0.00541981	-0.000939794	0.879389	0.940902	0.715636	0.934573	0.986555
SSc meta9000	class.Alphaproteobacteria.id.2379	16	0.00614123	0.00258219	0.00710961	0.0249746	0.00345855	0.906563	0.928351	0.724479	0.627539	0.929965
SSc meta9000	genus.Anaerofilum.id.2053	16	-0.00668677	-0.0353015	-0.011063	-0.0318718	-0.054355	0.937209	0.389931	0.731671	0.645713	0.326267
SSc meta9000	phylum.Firmicutes.id.1672	16	-0.017927	-0.00163436	-0.00492245	0.0327038	-0.00337346	0.626766	0.932855	0.735833	0.299785	0.902567
SSc meta9000	family.Peptococcaceae.id.2024	16	-0.00451837	0.00937367	0.00632656	0.0104377	0.00650589	0.925738	0.717976	0.741226	0.808962	0.854899
SSc meta9000	order.Rhodospirillales.id.2667	16	0.0108698	0.00349009	0.00686978	-0.00458354	0.00177113	0.843158	0.907226	0.747309	0.923546	0.963342
SSc meta9000	family.Rikenellaceae.id.967	16	0.029392	0.0212248	-0.00545554	0.0257414	0.0257414	0.501947	0.349107	0.749981	0.553067	0.3925
SSc meta9000	genus.Desulfovibrio.id.3173	16	0.0502192	0.0103189	0.00634772	0.0144437	0.0164749	0.341725	0.715711	0.757831	0.772275	0.657421
SSc meta9000	genus.Faecalibacterium.id.2057	16	-0.0162075	-0.0236038	-0.00452956	-0.0214441	-0.0275803	0.670453	0.269534	0.757911	0.577286	0.364969
SSc meta9000	genus.Lactococcus.id.1851	16	0.0331495	-0.00268214	-0.00920649	-0.00732849	-0.00181815	0.670938	0.949461	0.766406	0.914767	0.972556
SSc meta9000	genus..Ruminococcusgauvreauiigroup.id.11342	16	0.0255962	0.0229002	0.00700082	0.0148863	0.0265818	0.681953	0.39973	0.769884	0.796066	0.556379
SSc meta9000	genus..Eubacteriumnodatumgroup.id.11297	16	0.00682783	0.0362647	0.0101963	-0.0942193	-0.0883698	0.942291	0.473921	0.776659	0.391397	0.28132
SSc meta9000	family.Streptococcaceae.id.1850	16	-0.041047	-0.0132881	0.00423605	-0.00824769	-0.0153296	0.298137	0.539483	0.782493	0.829781	0.604119
SSc meta9000	genus.Holdemania.id.2157	16	-0.0617121	0.0152348	0.00560741	0.0614869	0.028005	0.247795	0.600995	0.78641	0.313367	0.599074
SSc meta9000	genus.RuminococcaceaeUCG005.id.11363	16	0.0208662	-0.0114822	-0.00443314	-0.0179075	-0.00447031	0.663345	0.609214	0.810793	0.630022	0.873927
SSc meta9000	genus.FamilyXIIIAD3011group.id.11293	16	0.0119547	0.00191749	0.00435277	0.0106186	0.0085248	0.803046	0.936322	0.812227	0.787005	0.796666
SSc meta9000	genus.LachnospiraceaeUCG008.id.11328	16	-0.00568639	0.00458798	-0.00563689	0.0283438	0.017211	0.928191	0.889351	0.813397	0.626786	0.727908
SSc meta9000	family.Enterobacteriaceae.id.3469	16	0.00257391	-0.00701146	-0.00393767	-0.00817801	-0.0102417	0.95338	0.770219	0.816665	0.824447	0.715629
SSc meta9000	order.Enterobacteriales.id.3468	16	0.00257391	-0.00701146	-0.00393767	-0.00817801	-0.0102417	0.95338	0.759013	0.816665	0.829883	0.719525
SSc meta9000	genus..Ruminococcustorquesgroup.id.14377	16	0.0363414	0.00241962	-0.00335695	0.0171555	0.015232	0.338422	0.906111	0.823101	0.620968	0.553585
SSc meta9000	genus.Sutterella.id.2896	16	-0.00475719	0.0233271	0.00363567	0.0398335	0.0252922	0.912284	0.336535	0.83221	0.332954	0.445144
SSc meta9000	genus.Roseburia.id.2012	16	-0.0481658	-0.0113223	0.00322136	-0.0039645	-0.0342783	0.209227	0.583609	0.83253	0.915868	0.228702
SSc meta9000	genus.Erysipelatoclostridium.id.11381	16	-0.0274224	-0.0140053	-0.00432293	-0.0229299	0.0113377	0.61284	0.611946	0.835441	0.643833	0.798048
SSc meta9000	class.Erysipelotrichia.id.2147	16	-0.00569707	0.00376136	0.00305182	0.0435216	0.00754423	0.893182	0.863214	0.851587	0.286796	0.795073
SSc meta9000	family.Erysipelotrichaceae.id.2149	16	-0.00569707	0.00376136	0.00305182	0.0435216	0.00754423	0.893182	0.861014	0.851587	0.305693	0.819281
SSc meta9000	order.Erysipelotrichales.id.2148	16	-0.00569707	0.00376136	0.00305182	0.0435216	0.00754423	0.893182	0.861869	0.851587	0.299194	0.793661
SSc meta9000	family.Lachnospiraceae.id.1987	16	-0.0352865	0.00561735	0.00270268	0.0276642	0.0276642	0.344365	0.781032	0.853043	0.463493	0.380237
SSc meta9000	genus..Eubacteriumbrachygroup.id.11296	16	-0.0822578	0.0203507	0.00636145	0.0931893	0.0283222	0.408862	0.659942	0.869914	0.282928	0.664306
SSc meta9000	class.Negativicutes.id.2164	16	-0.0120885	0.0193017	-0.00210244	0.0330024	0.0252821	0.743651	0.367851	0.885972	0.376817	0.450373
SSc meta9000	order.Selenomonadales.id.2165	16	-0.0120885	0.0193017	-0.00210244	0.0330024	0.0252821	0.743651	0.365266	0.885972	0.361204	0.419159
SSc meta9000	genus.Hungatella.id.11306	16	-0.0343748	-0.0214828	-0.0039852	-0.0296407	-0.0217197	0.655625	0.619561	0.896039	0.656397	0.677579
SSc meta9000	order.Clostridiales.id.1863	16	0.0101388	-0.0018345	-0.00190356	-0.0156689	0.0288165	0.782705	0.928566	0.896201	0.663131	0.397515
SSc meta9000	class.Clostridia.id.1859	16	0.0101972	-0.00162902	-0.00185096	-0.0139417	0.0268619	0.781487	0.935947	0.899053	0.724942	0.372625
SSc meta9000	genus.Flavonifractor.id.2059	16	-0.061484	-0.0111709	-0.00232946	0.0167187	-0.00845343	0.211638	0.67545	0.902534	0.697273	0.792578
SSc meta9000	genus.RuminococcaceaeUCG009.id.11366	16	0.0283323	-0.00451962	-0.00262471	-0.0116833	-0.0054881	0.625449	0.887294	0.908581	0.801893	0.897856
SSc meta9000	class.Melainabacteria.id.1589	16	-0.06973	0.00635097	-0.00293827	0.022961	0.0170935	0.292514	0.867054	0.909154	0.744787	0.782328
SSc meta9000	genus.ChristensenellaceaeR.7group.id.11283	16	0.0341168	0.00226615	0.00188124	0.00702212	0.00897785	0.461426	0.923349	0.916528	0.865314	0.786409
SSc meta9000	family.Christensenellaceae.id.1866	16	0.0450058	0.0155752	0.00152673	0.0230698	0.0221198	0.331281	0.495944	0.932927	0.609327	0.502074
SSc meta9000	genus.Veillonella.id.2198	16	-0.000994163	-0.000522653	0.00159995	-0.0129173	-0.00666593	0.984619	0.984868	0.937814	0.780412	0.845293
SSc meta9000	order.Gastranaerophilales.id.1591	16	-0.0673195	0.00868934	-0.00199085	0.0270498	0.0211266	0.309261	0.814159	0.938424	0.699313	0.741491
SSc meta9000	family.FamilyXI.id.1936	16	0.118461	0.0462591	-0.00242675	0.0457701	0.0516863	0.193792	0.313495	0.944904	0.571044	0.398125
SSc meta9000	genus.Tyzzerella3.id.11335	16	-0.0218672	0.0321696	-0.00184775	0.0548795	0.0463485	0.746229	0.380789	0.94518	0.417219	0.418618
SSc meta9000	genus.Ruminiclostridium6.id.11356	16	-0.0213381	-0.0120872	-0.00132064	-0.0253877	-0.0167484	0.675314	0.595017	0.946215	0.44247	0.562206
SSc meta9000	class.Methanobacteria.id.119	16	0.0595274	0.0504496	-0.001894	0.0827411	0.0827411	0.485962	0.294793	0.954616	0.388057	0.271309
SSc meta9000	family.Methanobacteriaceae.id.121	16	0.0595274	0.0504496	-0.001894	0.0827411	0.0827411	0.485962	0.288318	0.954616	0.374208	0.269443
SSc meta9000	order.Methanobacteriales.id.120	16	0.0595274	0.0504496	-0.001894	0.0827411	0.0827411	0.485962	0.291916	0.954616	0.403786	0.259111
SSc meta9000	class.Bacteroidia.id.912	16	-0.0102281	-0.00238482	0.000813414	-0.00265412	-0.00663226	0.780853	0.907905	0.955548	0.943254	0.819963
SSc meta9000	order.Bacteroidales.id.913	16	-0.0102281	-0.00238482	0.000813414	-0.00265412	-0.00663226	0.780853	0.906276	0.955548	0.940686	0.807052
SSc meta9000	genus.Blautia.id.1992	16	-0.0520553	-0.017748	-0.00076367	-0.0186734	-0.0212695	0.171628	0.370731	0.958333	0.590086	0.426153
SSc meta9000	genus.Senegalimassilia.id.11160	16	-0.0608184	-0.0243934	0.00120834	-0.0593865	-0.0530318	0.326257	0.465097	0.959683	0.3241	0.277964
SSc meta9000	phylum.Bacteroidetes.id.905	16	-0.00736437	-0.0057489	0.000329572	-0.0112074	-0.0095556	0.841124	0.771095	0.981981	0.764287	0.751081
SSc meta9000	family.Verrucomicrobiaceae.id.4036	16	0.0882338	0.0223714	0.000361287	0.0183611	0.0315722	0.0732819	0.38006	0.985864	0.637226	0.301258
SSc meta9000	genus.Akkermansia.id.4037	16	0.0876455	0.0204065	0.00035277	0.0194876	0.0325934	0.076316	0.397681	0.986228	0.625257	0.259773
SSc meta9000	genus..Eubacteriumruminantiumgroup.id.11340	16	-0.0266389	0.00338821	-0.00039738	0.0285167	0.00486844	0.667099	0.914337	0.986742	0.563145	0.902204
SSc meta9000	genus.Terrisporobacter.id.11348	16	0.0396364	0.00494175	0.00045674	0.0244026	0.0172623	0.585312	0.881499	0.986935	0.614247	0.6724
SSc meta9000	class.Verrucomicrobiae.id.4029	16	0.0883292	0.0215372	0.000261909	0.0181414	0.0325499	0.0729669	0.391973	0.989756	0.664535	0.25674
SSc meta9000	order.Verrucomicrobiales.id.4030	16	0.0883292	0.0215372	0.000261909	0.0181414	0.0325499	0.0729669	0.384062	0.989756	0.663396	0.257075
SSc meta9000	phylum.Verrucomicrobia.id.3982	16	0.075048	0.0253666	-0.000178957	-0.0106661	0.0250969	0.110028	0.291492	0.992508	0.792282	0.346908
SSc meta9000	genus.Clostridiumsensustricto1.id.1873	16	0.000223104	0.0105132	-7.14332e-05	0.0019385	0.0075475	0.995758	0.66263	0.996575	0.963153	0.824519

## Sheet: Supplement Table 6
Supplementary Table S6. Heterogeneity test and horizontal pleiotropy test for positive SSc on gut micobiota.
Exposure	Outcome	Heterogeneity test			Horizontal pleiotropy test			MR presso Global Test
		Method	Cochran’s Q	Q_ pval	Egger_ intercept	Se	pval			pval
SSc	class.Coriobacteriia	MR Egger	11.1792	0.671904	8.59873e-05	0.00757681	0.991105			0.733
		IVW	11.1793	0.739781
SSc	family.Coriobacteriaceae	MR Egger	11.1792	0.671904	8.59873e-05	0.00757681	0.991105			0.743
		IVW	11.1793	0.739781
SSc	family.Pasteurellaceae	MR Egger	0.0932957	0.954423	0.121621	0.144043	0.487378			0.558
		IVW	0.806196	0.847985
SSc	family.Peptostreptococcaceae	MR Egger	16.35	0.292468	0.00415762	0.00858576	0.6357			0.34
		IVW	16.6239	0.34184
SSc	genus.Actinomyces	MR Egger	9.16188	0.868902	0.00805066	0.0117565	0.504661			0.844
		IVW	8.69295	0.850203
SSc	genus.Butyrivibrio	MR Egger	7.55263	0.911308	-0.00622349	0.0170401	0.720402			0.946
		IVW	7.68602	0.935753
SSc	genus.FamilyXIIIUCG001	MR Egger	7.92043	0.89343	-0.00556473	0.00896284	0.544664			0.931
		IVW	8.30591	0.910934
SSc	genus.Haemophilus	MR Egger	12.8598	0.537589	0.00898496	0.0105267	0.407728			0.564
		IVW	13.5884	0.556949
SSc	genus.RikenellaceaeRC9gutgroup	MR Egger	17.6904	0.22125	-0.0098408	0.0196017	0.623444			0.214
		IVW	18.0088	0.262201
SSc	order.Coriobacteriales	MR Egger	11.1792	0.671904	8.59873e-05	0.00757681	0.991105			0.73
		IVW	11.1793	0.739781
SSc	order.NB1n	MR Egger	11.0234	0.684194	-0.00918207	0.0140484	0.523959			0.669
		IVW	11.4506	0.720045
SSc	order.Pasteurellales	MR Egger	11.7436	0.626883	0.0122627	0.0103602	0.256267			0.563
		IVW	13.1446	0.591129
Abbreviations: SSc, systemic sclerosis

## Sheet: Supplement Table 7
Supplementary Table S7. SNPs used as instrumental variables from plasma metabolism on systemic sclerosis (P < 5 × 10-8).
exposure	SNP	effect_allele	other_allele	beta	se	pval	F
GCST90199621	rs10900223	C	T	-0.105448	0.0176162	2.15271e-09	35.8304
GCST90199621	rs1171617	T	G	0.443332	0.0179927	4.75726e-134	607.107
GCST90199621	rs7705826	G	T	0.199276	0.0204928	2.37787e-22	94.56
GCST90199626	rs2762353	G	A	0.108263	0.0156013	3.93898e-12	48.1547
GCST90199626	rs354710	T	C	0.0973775	0.0160404	1.27297e-09	36.8542
GCST90199626	rs4148325	T	C	0.160369	0.0164451	1.81218e-22	95.0972
GCST90199636	rs3184504	C	T	-0.108142	0.0148104	2.83947e-13	53.3157
GCST90199636	rs4843270	A	C	0.205627	0.0165261	1.53431e-35	154.817
GCST90199636	rs6540080	A	G	-0.107927	0.0164258	5.01151e-11	43.1725
GCST90199639	rs10774021	T	C	0.194878	0.0158871	1.37213e-34	150.465
GCST90199639	rs4150575	T	C	0.107027	0.0165673	1.04616e-10	41.7333
GCST90199639	rs7530513	A	G	0.397623	0.0144873	7.70378e-166	753.3
GCST90199649	rs112957492	C	T	-0.195795	0.0157253	1.38202e-35	155.026
GCST90199649	rs1532085	G	A	-0.0917612	0.0157522	5.70113e-09	33.9341
GCST90199649	rs174560	C	T	-0.263536	0.0162451	3.49778e-59	263.169
GCST90199649	rs7241918	T	G	0.132894	0.0200029	3.05834e-11	44.1392
GCST90199660	rs102275	C	T	-0.220549	0.015913	1.11176e-43	192.091
GCST90199660	rs1061808	G	T	0.200092	0.0156583	2.15628e-37	163.294
GCST90199660	rs17231506	T	C	0.0901668	0.0162354	2.79678e-08	30.8438
GCST90199673	rs148982377	C	T	-0.423259	0.036657	7.69047e-31	133.321
GCST90199673	rs76294479	T	C	0.158165	0.0264428	2.21235e-09	35.7772
GCST90199673	rs784420	G	A	0.0838184	0.0147829	1.4283e-08	32.1484
GCST90199725	rs148164215	T	C	0.20557	0.0376801	4.87882e-08	29.7643
GCST90199725	rs4299376	T	G	-0.370839	0.019903	1.75724e-77	347.163
GCST90199725	rs532436	G	A	-0.171453	0.0239241	7.69292e-13	51.3593
GCST90199741	rs1992855	C	T	0.0862072	0.015371	2.04151e-08	31.4545
GCST90199741	rs2297442	C	T	-0.101178	0.0163767	6.48498e-10	38.1698
GCST90199741	rs4646961	A	G	0.0999587	0.0160826	5.12146e-10	38.6304
GCST90199746	rs10029860	A	C	0.0771329	0.0139792	3.43499e-08	30.4449
GCST90199746	rs12633047	T	C	0.191796	0.0272697	2.01719e-12	49.4673
GCST90199746	rs73840299	T	C	-0.207994	0.0211326	7.39613e-23	96.8714
GCST90199747	rs1171616	T	G	0.100664	0.0180052	2.26014e-08	31.2574
GCST90199747	rs2289329	C	T	-0.170244	0.0151609	2.93331e-29	126.094
GCST90199747	rs273900	A	G	-0.179927	0.0151695	1.88579e-32	140.686
GCST90199747	rs34708625	C	T	0.103185	0.0168317	8.76453e-10	37.5818
GCST90199758	rs181671	T	C	-0.141246	0.0158727	5.65119e-19	79.1864
GCST90199758	rs2242047	T	C	-0.367606	0.0646272	1.28459e-08	32.3545
GCST90199758	rs72754973	G	T	-0.412189	0.0321294	1.12758e-37	164.584
GCST90199758	rs758427	G	A	-0.117044	0.017749	4.26957e-11	43.4861
GCST90199758	rs9467618	T	C	0.100961	0.0183359	3.66651e-08	30.3182
GCST90199763	rs2106727	G	A	0.10558	0.0164071	1.23466e-10	41.4095
GCST90199763	rs2472297	T	C	0.148933	0.0180443	1.53474e-16	68.1243
GCST90199763	rs35570672	C	T	0.36773	0.0185198	9.76899e-88	394.263
GCST90199772	rs174560	C	T	-0.0922747	0.0163052	1.52072e-08	32.0268
GCST90199772	rs633695	G	A	0.16951	0.0169379	1.409e-23	100.155
GCST90199772	rs780093	C	T	-0.0905397	0.0153703	3.84867e-09	34.6987
GCST90199780	rs1532085	G	A	-0.112161	0.0176033	1.87072e-10	40.5972
GCST90199780	rs4149056	C	T	0.229643	0.0228637	9.76355e-24	100.882
GCST90199780	rs72783089	T	C	-0.155821	0.0281216	3.00778e-08	30.7024
GCST90199783	rs3091397	A	G	-0.544817	0.0172978	1e-200	992.018
GCST90199783	rs557700	C	T	0.0926237	0.0169232	4.42053e-08	29.9557
GCST90199783	rs7804178	C	A	0.144303	0.0152307	2.68105e-21	89.7658
GCST90199788	rs1219550	C	T	-0.117372	0.0206163	1.24723e-08	32.4121
GCST90199788	rs2954021	G	A	-0.0891919	0.0153807	6.6734e-09	33.6278
GCST90199788	rs4500751	T	C	-0.119795	0.0164555	3.34003e-13	52.9975
GCST90199788	rs58542926	T	C	-0.15957	0.0292592	4.93401e-08	29.7425
GCST90199791	rs10770795	G	A	-0.123356	0.0223434	3.37226e-08	30.4805
GCST90199791	rs11519272	A	C	0.271602	0.0203388	1.12462e-40	178.326
GCST90199791	rs1532085	G	A	-0.104314	0.0159064	5.45555e-11	43.0072
GCST90199791	rs174560	C	T	-0.384949	0.0161464	1.25235e-125	568.401
GCST90199799	rs1134688	G	T	-0.247742	0.0178196	6.09484e-44	193.287
GCST90199799	rs2062541	A	G	0.116396	0.015752	1.47625e-13	54.6015
GCST90199799	rs2405528	A	G	0.113989	0.0187933	1.31599e-09	36.7892
GCST90199799	rs78185702	T	C	0.205695	0.0266881	1.28443e-14	59.4035
GCST90199805	rs10255591	C	T	0.112834	0.018756	1.78867e-09	36.1909
GCST90199805	rs4149056	C	T	0.220966	0.0207748	2.02098e-26	113.13
GCST90199805	rs55744319	A	G	-0.161683	0.0165605	1.62083e-22	95.3195
GCST90199813	rs10774021	T	C	0.351263	0.0141938	3.28849e-135	612.446
GCST90199813	rs1171615	T	C	0.142349	0.0168286	2.70294e-17	71.5505
GCST90199813	rs17243908	C	A	0.276975	0.0357078	8.71619e-15	60.1665
GCST90199815	rs11613331	A	G	0.148203	0.0144003	7.68134e-25	105.918
GCST90199815	rs7094385	G	A	0.159048	0.0171846	2.13717e-20	85.6599
GCST90199815	rs9657360	T	C	0.140723	0.0175331	1.00606e-15	64.4188
GCST90199833	rs2817188	G	A	0.317579	0.014934	2.3644e-100	452.222
GCST90199833	rs4841133	G	A	0.16299	0.0263883	6.54924e-10	38.1504
GCST90199833	rs77773255	A	G	-0.285023	0.0160379	1.16671e-70	315.838
GCST90199835	rs148982377	C	T	-0.671549	0.0356641	4.30293e-79	354.563
GCST90199835	rs1871395	G	A	0.161015	0.0178832	2.18322e-19	81.0666
GCST90199835	rs212100	C	T	0.135167	0.0178712	3.92614e-14	57.205
GCST90199838	rs212100	C	T	0.277211	0.0208072	1.70555e-40	177.498
GCST90199838	rs4149056	C	T	0.182961	0.0209686	2.65018e-18	76.1339
GCST90199838	rs6861226	G	A	0.266901	0.02152	2.53538e-35	153.821
GCST90199839	rs1573558	T	C	0.127867	0.0167976	2.69411e-14	57.9459
GCST90199839	rs4149006	T	G	-0.205816	0.021847	4.47738e-21	88.7513
GCST90199839	rs4738684	G	A	-0.109001	0.0163091	2.33431e-11	44.6685
GCST90199839	rs57743625	A	G	0.42381	0.0200948	9.70583e-99	444.81
GCST90199840	rs10491431	A	C	0.220271	0.0190047	4.61265e-31	134.336
GCST90199840	rs212100	C	T	0.509035	0.0178277	2.57675e-179	815.276
GCST90199840	rs3740065	G	A	-0.16225	0.0221228	2.23219e-13	53.7885
GCST90199840	rs4149056	C	T	0.167898	0.0186	1.76787e-19	81.4827
GCST90199841	rs112344408	A	C	-0.47499	0.0320607	1.1664e-49	219.494
GCST90199841	rs4149056	C	T	0.611847	0.019827	1e-200	952.295
GCST90199841	rs510547	T	C	-0.0988197	0.016438	1.83614e-09	36.1401
GCST90199842	rs148982377	C	T	-0.315633	0.0382084	1.4468e-16	68.2413
GCST90199842	rs1871395	G	A	0.115236	0.0191288	1.69955e-09	36.2912
GCST90199842	rs212100	C	T	0.397708	0.0186671	1.01397e-100	453.915
GCST90199844	rs12928099	A	C	-0.100053	0.0168282	2.75566e-09	35.3496
GCST90199844	rs174564	G	A	0.423895	0.0154801	4.34038e-165	749.841
GCST90199844	rs633695	G	A	0.24634	0.01709	4.20591e-47	207.771
GCST90199848	rs17806888	C	T	0.249442	0.0226957	4.2355e-28	120.796
GCST90199848	rs2062541	A	G	0.120633	0.0156965	1.52584e-14	59.0645
GCST90199848	rs2282140	T	C	-0.144503	0.0220526	5.65224e-11	42.9372
GCST90199848	rs3814492	A	G	0.211671	0.0164302	5.60764e-38	165.973
GCST90199848	rs4775623	A	G	-0.339543	0.0144974	2.60802e-121	548.541
GCST90199848	rs74991768	T	C	-0.124351	0.0225523	3.50972e-08	30.403
GCST90199849	rs1165195	G	T	-0.162063	0.0146024	1.27807e-28	123.174
GCST90199849	rs12369881	A	G	0.209691	0.0193762	2.70401e-27	117.118
GCST90199849	rs2061679	T	C	0.172174	0.0286869	1.9508e-09	36.022
GCST90199849	rs212100	C	T	0.159312	0.0198734	1.08943e-15	64.2618
GCST90199853	rs10491431	A	C	0.511472	0.0211274	1.79091e-129	586.073
GCST90199853	rs148982377	C	T	-0.300374	0.0430871	3.13987e-12	48.5993
GCST90199853	rs4149056	C	T	0.163377	0.0212315	1.41443e-14	59.2135
GCST90199853	rs62142079	T	C	0.105069	0.0157424	2.4838e-11	44.5459
GCST90199853	rs77697233	T	C	-0.125689	0.0221361	1.36273e-08	32.2398
GCST90199854	rs12659258	A	G	0.283184	0.0218143	1.55702e-38	168.521
GCST90199854	rs2547233	G	A	-0.162959	0.020847	5.41297e-15	61.104
GCST90199854	rs62142079	T	C	0.0963833	0.0155915	6.3387e-10	38.2145
GCST90199856	rs148982377	C	T	-0.839892	0.0366854	5.27483e-116	524.156
GCST90199856	rs182566136	T	C	-0.213333	0.0208908	1.75478e-24	104.281
GCST90199856	rs212100	C	T	0.332454	0.0181641	7.86911e-75	334.993
GCST90199856	rs2603152	C	T	0.103004	0.0143246	6.44461e-13	51.7063
GCST90199856	rs2954021	G	A	-0.0747337	0.0136104	3.99881e-08	30.1503
GCST90199856	rs4149056	C	T	0.179175	0.0184253	2.3721e-22	94.564
GCST90199857	rs10491431	A	C	0.345496	0.026958	1.33272e-37	164.252
GCST90199857	rs212100	C	T	0.20548	0.0326396	3.06557e-10	39.6323
GCST90199857	rs7641134	A	G	-0.216211	0.0393345	3.8692e-08	30.214
GCST90199858	rs148982377	C	T	-1.34016	0.0491022	5.09468e-164	744.923
GCST90199858	rs212100	C	T	0.17662	0.0209172	3.07218e-17	71.2972
GCST90199858	rs4149056	C	T	0.184183	0.0208946	1.19833e-18	77.7018
GCST90199860	rs13198474	A	G	0.259274	0.0301369	7.75109e-18	74.0152
GCST90199860	rs148982377	C	T	0.828762	0.0412966	1.39135e-89	402.746
GCST90199860	rs2071426	C	T	-0.146263	0.0175046	6.50531e-17	69.8175
GCST90199861	rs10491431	A	C	0.263097	0.0182647	4.83859e-47	207.495
GCST90199861	rs7851737	A	G	-0.0749525	0.0131447	1.18332e-08	32.514
GCST90199861	rs9543004	C	T	0.0811588	0.0140058	6.84641e-09	33.578
GCST90199871	rs1165200	A	G	0.110028	0.0175101	3.30591e-10	39.4847
GCST90199871	rs148982377	C	T	-0.346968	0.0409292	2.30543e-17	71.8642
GCST90199871	rs73079476	C	A	-0.117388	0.0206335	1.2765e-08	32.3669
GCST90199873	rs10491431	A	C	0.173005	0.0204653	2.82415e-17	71.463
GCST90199873	rs3102547	A	G	-0.082022	0.0147893	2.92207e-08	30.7585
GCST90199873	rs4149056	C	T	0.207105	0.0198848	2.11298e-25	108.477
GCST90199873	rs9922045	G	A	0.175291	0.028536	8.10729e-10	37.734
GCST90199880	rs2062541	A	G	0.109717	0.0156815	2.62279e-12	48.9522
GCST90199880	rs2185152	T	C	-0.391436	0.0155278	3.20963e-140	635.48
GCST90199880	rs6839534	A	C	-0.142372	0.016357	3.20336e-18	75.7603
GCST90199900	rs13107325	T	C	0.253074	0.0284978	6.65825e-19	78.8628
GCST90199900	rs6690813	A	C	0.128099	0.0148588	6.63148e-18	74.3231
GCST90199900	rs73542824	A	G	0.234379	0.0424759	3.4301e-08	30.4475
GCST90199914	rs13702	C	T	-0.0959609	0.0171027	2.01303e-08	31.4818
GCST90199914	rs4665710	C	A	0.104998	0.0191992	4.5281e-08	29.9086
GCST90199914	rs7555577	C	A	0.111763	0.0163847	9.0268e-12	46.5285
GCST90199916	rs1171618	C	T	0.0970579	0.0156949	6.24757e-10	38.2424
GCST90199916	rs12210538	G	A	-0.300546	0.0173208	1.91337e-67	301.083
GCST90199916	rs58310495	T	C	0.125081	0.0207146	1.55751e-09	36.4611
GCST90199916	rs964686	T	C	0.0941272	0.0162175	6.47355e-09	33.687
GCST90199917	rs10491431	A	C	0.159672	0.0221564	5.73677e-13	51.9349
GCST90199917	rs4148415	T	C	-0.102332	0.016413	4.52426e-10	38.8729
GCST90199917	rs4149056	C	T	0.253066	0.0213692	2.3518e-32	140.246
GCST90199961	rs10201159	C	T	-0.43144	0.0166023	6.99299e-149	675.312
GCST90199961	rs10422369	T	C	0.104982	0.014827	1.43655e-12	50.1329
GCST90199961	rs4390625	G	A	-0.148225	0.0164498	2.04652e-19	81.1936
GCST90199964	rs138529890	A	G	0.300052	0.0421122	1.04035e-12	50.7665
GCST90199964	rs141232858	C	A	0.846441	0.0308893	2.56518e-165	750.892
GCST90199964	rs148982377	C	T	-0.30445	0.0433578	2.19019e-12	49.3057
GCST90199964	rs72794638	C	T	0.433765	0.0563676	1.41169e-14	59.2175
GCST90199971	rs11581518	G	A	-0.143505	0.0175619	3.04808e-16	66.7715
GCST90199971	rs1171614	C	T	0.0996742	0.0176693	1.68982e-08	31.822
GCST90199971	rs11753995	A	G	0.165952	0.0195212	1.87768e-17	72.269
GCST90199971	rs1755618	T	G	-0.356915	0.0207775	3.88555e-66	295.082
GCST90199971	rs2297442	C	T	-0.106111	0.0158781	2.34315e-11	44.6605
GCST90199971	rs3092098	C	T	-0.114767	0.0191199	1.94313e-09	36.0299
GCST90199971	rs7564850	C	T	-0.226363	0.024476	2.27963e-20	85.5323
GCST90199992	rs1859792	C	T	0.0985258	0.0163329	1.61586e-09	36.3893
GCST90199992	rs2108622	T	C	-0.177705	0.0162276	6.58629e-28	119.92
GCST90199992	rs4149056	C	T	0.524674	0.0196894	1.90983e-156	710.091
GCST90199992	rs4997685	T	C	0.213838	0.0191665	6.62923e-29	124.476
GCST90200014	rs1573558	T	C	0.320993	0.016547	7.87946e-84	376.316
GCST90200014	rs55947901	C	A	0.102057	0.0185564	3.80153e-08	30.2481
GCST90200014	rs78762835	G	A	-0.440178	0.0445444	4.99372e-23	97.6496
GCST90200022	rs12242611	A	G	-0.101079	0.0178134	1.39261e-08	32.198
GCST90200022	rs212100	C	T	0.301792	0.0207478	6.21781e-48	211.578
GCST90200022	rs3794806	G	T	0.140148	0.0162013	5.13247e-18	74.8297
GCST90200022	rs975657	A	G	0.101058	0.0163741	6.75102e-10	38.0914
GCST90200024	rs10770795	G	A	-0.244657	0.0240809	2.9967e-24	103.221
GCST90200024	rs11519272	A	C	0.446778	0.0210681	8.34161e-100	449.71
GCST90200024	rs11656408	G	A	0.0964159	0.0169732	1.34316e-08	32.2678
GCST90200026	rs11656408	G	A	0.0903416	0.0161368	2.1623e-08	31.343
GCST90200026	rs212100	C	T	0.250753	0.0211885	2.59198e-32	140.053
GCST90200026	rs4149056	C	T	0.522597	0.0206324	1.53321e-141	641.556
GCST90200027	rs1171614	C	T	0.136588	0.0193215	1.55834e-12	49.9739
GCST90200027	rs28415528	A	G	0.205443	0.0168158	2.51396e-34	149.261
GCST90200027	rs28633991	G	A	0.128168	0.0196257	6.54941e-11	42.649
GCST90200043	rs11207979	A	G	-0.0960105	0.0155838	7.23189e-10	37.9569
GCST90200043	rs174546	T	C	-0.165729	0.0157617	7.39441e-26	110.558
GCST90200043	rs3734398	C	T	-0.149909	0.0150506	2.27213e-23	99.2082
GCST90200045	rs1077834	C	T	0.357376	0.018375	2.96619e-84	378.265
GCST90200045	rs1532085	G	A	-0.351719	0.0154255	4.46859e-115	519.892
GCST90200045	rs174560	C	T	-0.23265	0.0164026	1.15431e-45	201.178
GCST90200046	rs174546	T	C	-0.247473	0.0154875	1.79325e-57	255.325
GCST90200046	rs750546	T	C	-0.0883803	0.0149412	3.3148e-09	34.9897
GCST90200046	rs9379992	A	G	-0.136946	0.0148725	3.32269e-20	84.7873
GCST90200052	rs12928099	A	C	0.106269	0.0167839	2.42616e-10	40.0892
GCST90200052	rs174533	A	G	-0.471381	0.0154385	1e-200	932.253
GCST90200052	rs72719193	A	G	-0.226397	0.0151003	8.16967e-51	224.786
GCST90200054	rs1532085	G	A	-0.394729	0.0153632	1.39602e-145	660.138
GCST90200054	rs2070895	A	G	0.402745	0.0183535	9.94211e-107	481.529
GCST90200054	rs99780	T	C	-0.140402	0.0161165	2.9944e-18	75.8936
GCST90200057	rs102275	C	T	-0.119552	0.0157297	2.95157e-14	57.7661
GCST90200057	rs1077989	C	A	-0.0972617	0.0150348	9.85995e-11	41.8493
GCST90200057	rs1260338	G	A	0.0941768	0.015211	5.9642e-10	38.333
GCST90200070	rs102275	C	T	-0.110206	0.015681	2.09533e-12	49.3927
GCST90200070	rs1077989	C	A	-0.329199	0.0145526	2.67234e-113	511.724
GCST90200070	rs1260326	C	T	0.0955316	0.0152093	3.3614e-10	39.4526
GCST90200070	rs17231506	T	C	0.124433	0.0158322	3.8571e-15	61.7716
GCST90200070	rs603424	A	G	-0.171435	0.019535	1.69719e-18	77.0144
GCST90200073	rs17231506	T	C	0.0968277	0.0160793	1.7238e-09	36.2631
GCST90200073	rs174560	C	T	-0.314042	0.0160757	5.51808e-85	381.624
GCST90200073	rs4932474	T	C	-0.0986494	0.0158029	4.3062e-10	38.9686
GCST90200073	rs58542926	T	C	-0.268266	0.0287406	1.01915e-20	87.1244
GCST90200079	rs1077834	C	T	0.37044	0.0185641	1.36663e-88	398.188
GCST90200079	rs1532085	G	A	-0.358021	0.0156177	2.67276e-116	525.512
GCST90200079	rs174566	G	A	-0.123363	0.016301	3.79437e-14	57.2719
GCST90200081	rs11871667	T	C	-0.0926168	0.0146081	2.29594e-10	40.1969
GCST90200081	rs2304128	T	G	-0.165954	0.0276051	1.8357e-09	36.1407
GCST90200081	rs499974	A	C	-0.117253	0.0198957	3.78332e-09	34.732
GCST90200083	rs102275	C	T	-0.168221	0.0160894	1.38434e-25	109.315
GCST90200083	rs1077989	C	A	-0.356841	0.0149615	9.99467e-126	568.852
GCST90200083	rs12149545	A	G	0.144329	0.0164004	1.36369e-18	77.4459
GCST90200083	rs12544703	G	A	-0.113683	0.0200929	1.53274e-08	32.0115
GCST90200083	rs1260338	G	A	0.0890243	0.0156137	1.18635e-08	32.5091
GCST90200083	rs2070895	A	G	0.106229	0.0188428	1.72386e-08	31.783
GCST90200085	rs117779137	T	C	0.205923	0.0376326	4.45158e-08	29.942
GCST90200085	rs41342544	C	T	-0.119409	0.0182893	6.62525e-11	42.6265
GCST90200085	rs7659411	T	C	0.116376	0.0159791	3.26516e-13	53.0423
GCST90200089	rs1171615	T	C	0.104973	0.0186439	1.79753e-08	31.7016
GCST90200089	rs11753995	A	G	0.167972	0.0205925	3.43575e-16	66.5358
GCST90200089	rs1799822	G	A	-0.309205	0.0180659	1.13871e-65	292.937
GCST90200089	rs1799958	A	G	0.323775	0.0170223	1.15243e-80	361.785
GCST90200089	rs5174	T	C	0.138283	0.0157629	1.74436e-18	76.9601
GCST90200089	rs6124830	C	T	-0.185891	0.0196725	3.41098e-21	89.2889
GCST90200098	rs12352776	T	C	0.125436	0.0164304	2.269e-14	58.2838
GCST90200098	rs12628919	A	G	-0.220611	0.0269099	2.44117e-16	67.2094
GCST90200098	rs1728911	G	T	0.095074	0.0154043	6.74637e-10	38.0925
GCST90200105	rs10823631	G	A	0.0986998	0.0161334	9.49297e-10	37.4266
GCST90200105	rs11722463	A	G	0.163258	0.015626	1.49884e-25	109.157
GCST90200105	rs3750434	A	G	0.103985	0.0153983	1.44811e-11	45.6033
GCST90200109	rs1651059	G	A	0.175082	0.0281955	5.31247e-10	38.5588
GCST90200109	rs174564	G	A	-0.326948	0.0164738	1.18088e-87	393.885
GCST90200109	rs58542926	T	C	-0.209338	0.0304765	6.47312e-12	47.1809
GCST90200117	rs13116684	G	A	0.306432	0.0175248	1.84567e-68	305.747
GCST90200117	rs1570249	A	G	0.133655	0.0148223	1.93048e-19	81.3091
GCST90200117	rs558813	T	C	0.189717	0.0188637	8.53375e-24	101.148
GCST90200123	rs2954021	G	A	-0.10416	0.0151911	7.05087e-12	47.0136
GCST90200123	rs364585	G	A	-0.293527	0.0152382	1.10703e-82	371.047
GCST90200123	rs6682551	C	T	-0.118481	0.0153549	1.19836e-14	59.5393
GCST90200127	rs12544463	G	A	0.169399	0.0181917	1.25547e-20	86.7112
GCST90200127	rs6824723	G	A	0.191197	0.0208226	4.22466e-20	84.3126
GCST90200127	rs75062282	C	A	0.287751	0.0516365	2.5093e-08	31.0542
GCST90200131	rs1466448	A	C	0.191085	0.0180592	3.64851e-26	111.958
GCST90200131	rs438568	G	A	-0.200175	0.0147039	3.31799e-42	185.334
GCST90200131	rs7157785	T	G	0.251196	0.0190206	8.04499e-40	174.412
GCST90200136	rs1056438	C	T	-0.114753	0.0161506	1.20168e-12	50.4837
GCST90200136	rs11242109	T	G	-0.133706	0.0150117	5.25146e-19	79.3308
GCST90200136	rs12210538	G	A	-0.24632	0.0173304	7.5903e-46	202.014
GCST90200136	rs13267782	T	G	0.185867	0.0166699	7.16897e-29	124.319
GCST90200136	rs2294866	A	C	0.0909689	0.0164084	2.9555e-08	30.7364
GCST90200139	rs1171617	T	G	0.138049	0.0183464	5.28911e-14	56.6193
GCST90200139	rs12210538	G	A	-0.464559	0.0170007	2.0906e-164	746.703
GCST90200139	rs274556	G	A	0.246284	0.0163898	4.91564e-51	225.801
GCST90200139	rs35131026	A	G	0.285653	0.0300329	1.88246e-21	90.4655
GCST90200139	rs4985124	G	T	-0.137514	0.016418	5.48637e-17	70.1541
GCST90200139	rs61897793	A	G	0.238748	0.0195707	3.13779e-34	148.822
GCST90200143	rs11242109	T	G	-0.126411	0.0155821	4.95493e-16	65.8139
GCST90200143	rs66808088	T	C	0.209263	0.0174116	2.83903e-33	144.447
GCST90200143	rs7656006	C	T	0.232967	0.019803	5.96814e-32	138.397
GCST90200144	rs11239541	T	C	0.0928116	0.0164318	1.62066e-08	31.9032
GCST90200144	rs12210538	G	A	-0.317629	0.017681	3.69862e-72	322.721
GCST90200144	rs156403	G	A	-0.167644	0.0167219	1.17842e-23	100.509
GCST90200144	rs58310495	T	C	0.142514	0.0210267	1.22072e-11	45.9381
GCST90200148	rs12210538	G	A	-0.159442	0.0175029	8.27939e-20	82.9823
GCST90200148	rs4705933	A	G	-0.112005	0.0154413	4.05933e-13	52.6147
GCST90200148	rs77320796	G	A	0.0973792	0.0173797	2.10621e-08	31.3941
GCST90200149	rs12210538	G	A	-0.205048	0.0175629	1.70907e-31	136.307
GCST90200149	rs12544463	G	A	0.150134	0.0168815	5.9271e-19	79.0926
GCST90200149	rs12737375	C	T	-0.230507	0.016149	3.18826e-46	203.74
GCST90200150	rs1171614	C	T	0.159195	0.0179704	8.09034e-19	78.4772
GCST90200150	rs12210538	G	A	-0.466221	0.0165826	6.4145e-174	790.457
GCST90200150	rs174554	G	A	-0.268577	0.0154667	1.52132e-67	301.538
GCST90200150	rs4500751	T	C	-0.0924316	0.0159299	6.53755e-09	33.6678
GCST90200150	rs635619	A	G	0.246663	0.0160037	1.34096e-53	237.557
GCST90200150	rs71496604	G	A	0.298265	0.0293389	2.80676e-24	103.352
GCST90200153	rs11981217	A	G	0.220555	0.0231468	1.59531e-21	90.7929
GCST90200153	rs148381953	G	A	0.788665	0.0553901	5.29552e-46	202.731
GCST90200153	rs4240520	A	G	-0.259277	0.0221341	1.08192e-31	137.216
GCST90200175	rs12566735	T	C	0.210013	0.0241152	3.07319e-18	75.8421
GCST90200175	rs143966491	A	G	0.398383	0.032061	1.89366e-35	154.4
GCST90200175	rs2130525	C	T	-0.119218	0.015766	3.97841e-14	57.1795
GCST90200184	rs10000291	T	C	0.0954508	0.0151521	2.98559e-10	39.6838
GCST90200184	rs11647808	A	C	0.177857	0.026839	3.42996e-11	43.9146
GCST90200184	rs1165211	C	T	0.0995025	0.015874	3.65099e-10	39.2912
GCST90200184	rs2977995	G	A	0.275053	0.0164742	1.403e-62	278.756
GCST90200185	rs10901047	C	T	0.0958141	0.0161926	3.27591e-09	35.0127
GCST90200185	rs35594	A	G	-0.115555	0.0174221	3.2965e-11	43.9923
GCST90200185	rs3732055	C	A	0.0996742	0.0155205	1.34399e-10	41.2434
GCST90200192	rs12356193	G	A	-0.14051	0.0210071	2.25178e-11	44.7386
GCST90200192	rs36039116	T	G	0.116618	0.0164717	1.44287e-12	50.125
GCST90200192	rs644173	C	T	-0.0998628	0.0176105	1.42274e-08	32.1562
GCST90200195	rs10445262	G	A	-0.153063	0.0175429	2.65992e-18	76.1268
GCST90200195	rs11753995	A	G	0.140186	0.0201824	3.75909e-12	48.2463
GCST90200195	rs4725969	T	C	-0.229696	0.0160312	1.46235e-46	205.293
GCST90200214	rs10514121	A	G	0.286687	0.0503116	1.21063e-08	32.4698
GCST90200214	rs141232858	C	A	0.3626	0.0303363	6.28719e-33	142.866
GCST90200214	rs72790679	A	G	-0.454672	0.0569641	1.44302e-15	63.708
GCST90200214	rs9282858	T	C	-0.430671	0.0406957	3.58438e-26	111.994
GCST90200228	rs1046675	G	A	0.119147	0.021356	2.41763e-08	31.1262
GCST90200228	rs1171617	T	G	0.173188	0.0178359	2.731e-22	94.2856
GCST90200228	rs7541058	T	C	0.124184	0.0155279	1.26976e-15	63.9596
GCST90200235	rs1341761	A	C	-0.194097	0.0216383	2.96317e-19	80.4621
GCST90200235	rs2108622	T	C	-0.336663	0.0165042	1.7209e-92	416.104
GCST90200235	rs324420	A	C	0.392985	0.0184358	7.99762e-101	454.389
GCST90200236	rs10826337	A	G	0.0874092	0.0156444	2.30689e-08	31.2174
GCST90200236	rs1126742	G	A	0.264169	0.0224183	4.74146e-32	138.854
GCST90200236	rs6693388	C	T	0.167916	0.0162666	5.55884e-25	106.559
GCST90200236	rs8009347	C	T	0.0964059	0.0151507	1.97699e-10	40.4894
GCST90200238	rs212100	C	T	0.558046	0.0183277	1e-200	927.095
GCST90200238	rs4149056	C	T	0.105831	0.0192867	4.08145e-08	30.1099
GCST90200238	rs72838150	A	G	-0.181177	0.0298536	1.28838e-09	36.8309
GCST90200241	rs212100	C	T	0.256302	0.0174292	5.95418e-49	216.246
GCST90200241	rs3755320	A	C	-0.192982	0.0228515	3.03863e-17	71.3188
GCST90200241	rs4149056	C	T	0.0966057	0.0176714	4.58278e-08	29.8857
GCST90200242	rs11239549	G	A	-0.111529	0.0192142	6.45538e-09	33.6923
GCST90200242	rs12945042	T	C	0.119943	0.0177118	1.27059e-11	45.859
GCST90200242	rs212100	C	T	0.18455	0.0229219	8.19486e-16	64.8227
GCST90200242	rs4738684	G	A	-0.112302	0.0174383	1.19488e-10	41.4731
GCST90200257	rs10278040	A	G	-0.408715	0.0349303	1.26137e-31	136.91
GCST90200257	rs4149056	C	T	0.456077	0.0203329	1.9828e-111	503.127
GCST90200257	rs4299376	T	G	0.0983145	0.0164331	2.19456e-09	35.7928
GCST90200257	rs57991629	C	T	0.173928	0.0192353	1.53719e-19	81.76
GCST90200257	rs7808022	C	A	-0.923984	0.0296923	1e-200	968.37
GCST90200307	rs144853353	T	G	-0.293176	0.0533369	3.86991e-08	30.2135
GCST90200307	rs2231142	T	G	0.139562	0.0223072	3.93992e-10	39.1421
GCST90200307	rs9994216	T	G	0.27233	0.015667	1.12209e-67	302.148
GCST90200328	rs4680	A	G	-0.0949509	0.0145009	5.83367e-11	42.8754
GCST90200328	rs487624	A	C	-0.106399	0.0147816	6.1055e-13	51.8122
GCST90200328	rs7141433	T	C	-0.157359	0.0223804	2.0489e-12	49.4365
GCST90200328	rs73695512	G	A	0.491729	0.0549407	3.54877e-19	80.1057
GCST90200331	rs10468017	T	C	0.324382	0.0167507	1.51463e-83	375.014
GCST90200331	rs174564	G	A	0.106316	0.0162849	6.64436e-11	42.6213
GCST90200331	rs633695	G	A	0.22324	0.0172987	4.21919e-38	166.539
GCST90200331	rs780093	C	T	-0.088817	0.0157842	1.83414e-08	31.6626
GCST90200379	rs1366463	T	C	-0.0963758	0.0146441	4.66617e-11	43.3122
GCST90200379	rs1595693	C	T	-0.114963	0.0156569	2.09358e-13	53.9144
GCST90200379	rs8105903	A	C	-0.0898438	0.0151518	3.0374e-09	35.1599
GCST90200444	rs12442376	G	T	0.144495	0.0170584	2.44127e-17	71.7512
GCST90200444	rs2236659	G	A	0.262542	0.0385826	1.01287e-11	46.3036
GCST90200444	rs61733129	T	C	0.248613	0.0447659	2.79825e-08	30.8427
GCST90200444	rs61861927	A	G	0.123615	0.0158109	5.35395e-15	61.1264
GCST90200444	rs8032081	G	A	-0.290941	0.0155302	2.62104e-78	350.958
GCST90200470	rs116196017	G	A	-0.879952	0.0615223	2.09672e-46	204.575
GCST90200470	rs72794638	C	T	-0.678268	0.0560603	1.07036e-33	146.383
GCST90200470	rs9282858	T	C	-0.586383	0.0412368	6.89675e-46	202.205
GCST90200474	rs150262653	G	A	0.177596	0.0303373	4.79716e-09	34.2699
GCST90200474	rs72794638	C	T	-0.756857	0.0537321	4.64733e-45	198.408
GCST90200474	rs9282858	T	C	-0.676614	0.0394194	4.89614e-66	294.62
GCST90200512	rs2062541	A	G	-0.124162	0.0154856	1.076e-15	64.2867
GCST90200512	rs3802967	C	T	-0.118274	0.0146354	6.40441e-16	65.3084
GCST90200512	rs8050744	G	A	0.340276	0.0271741	5.65449e-36	156.802
GCST90200532	rs11045856	G	T	-0.237864	0.0177417	5.49924e-41	179.749
GCST90200532	rs1648348	C	A	0.143608	0.0165391	3.85522e-18	75.3934
GCST90200532	rs4148415	T	C	-0.107768	0.0160813	2.06409e-11	44.9094
GCST90200537	rs11568591	A	G	-0.195702	0.0316994	6.67174e-10	38.1143
GCST90200537	rs2762353	G	A	-0.258319	0.0158671	1.36547e-59	265.044
GCST90200537	rs77794699	A	G	0.174229	0.0175423	3.02288e-23	98.6434
GCST90200581	rs2072365	T	C	-0.102981	0.016278	2.50929e-10	40.0232
GCST90200581	rs212100	C	T	0.268329	0.0209923	2.06135e-37	163.386
GCST90200581	rs3858671	T	C	0.239011	0.016254	6.0095e-49	216.23
GCST90200581	rs72838138	A	G	-0.596977	0.0325645	4.58464e-75	336.067
GCST90200590	rs148982377	C	T	0.273535	0.0429576	1.92062e-10	40.5458
GCST90200590	rs212100	C	T	0.353966	0.0214089	2.10136e-61	273.36
GCST90200590	rs55725645	C	T	-0.214066	0.0335484	1.76139e-10	40.7147
GCST90200590	rs58310495	T	C	0.229343	0.021197	2.77983e-27	117.064
GCST90200592	rs12123977	A	G	-0.290029	0.0163683	2.99372e-70	313.961
GCST90200592	rs2041073	C	T	-0.198664	0.015501	1.33109e-37	164.255
GCST90200592	rs28415528	A	G	-0.258668	0.0164979	2.11177e-55	245.826
GCST90200594	rs10897407	G	A	-0.0923181	0.0159912	7.7845e-09	33.3282
GCST90200594	rs12318075	G	T	0.42818	0.0201222	1.77985e-100	452.795
GCST90200594	rs55672373	T	C	-0.489317	0.0324894	2.9306e-51	226.828
GCST90200594	rs7976818	T	C	-0.169366	0.0185582	7.09295e-20	83.2877
GCST90200599	rs10801699	C	T	-0.0981496	0.0155048	2.44726e-10	40.0723
GCST90200599	rs2472297	T	C	0.107611	0.0178123	1.52771e-09	36.4984
GCST90200599	rs4675869	G	A	0.115776	0.0169137	7.64106e-12	46.8554
GCST90200603	rs11597782	C	T	-0.127271	0.0169546	6.06947e-14	56.3487
GCST90200603	rs2294915	T	C	-0.105849	0.0192581	3.87701e-08	30.2097
GCST90200603	rs7538652	T	G	0.171038	0.017412	8.96526e-23	96.4912
GCST90200603	rs7584317	G	A	0.172355	0.0164302	9.5905e-26	110.043
GCST90200624	rs1344	A	G	0.0798784	0.0144201	3.03537e-08	30.6847
GCST90200624	rs2623901	G	T	0.107925	0.0163559	4.153e-11	43.5407
GCST90200624	rs7293380	C	T	0.117954	0.0147703	1.39537e-15	63.7744
GCST90200628	rs1165195	G	T	-0.223387	0.0154355	1.81363e-47	209.447
GCST90200628	rs2071426	C	T	-0.159545	0.0171493	1.36113e-20	86.5513
GCST90200628	rs7266895	A	G	-0.153998	0.026031	3.30005e-09	34.9984
GCST90200635	rs138529890	A	G	0.431591	0.0443647	2.28492e-22	94.6389
GCST90200635	rs183044805	T	C	0.357585	0.0336864	2.53487e-26	112.681
GCST90200635	rs72794638	C	T	0.518351	0.0586797	1.01389e-18	78.0319
GCST90200635	rs7475281	C	A	-0.148098	0.0238102	4.97437e-10	38.6876
GCST90200646	rs10466245	A	G	-0.107515	0.0177088	1.26879e-09	36.8604
GCST90200646	rs1171617	T	G	0.114851	0.0185167	5.55429e-10	38.4718
GCST90200646	rs1564348	C	T	0.121833	0.0205759	3.19726e-09	35.06
GCST90200646	rs7705826	G	T	0.129022	0.0205684	3.54565e-10	39.3483
GCST90200646	rs77762079	A	C	-0.486657	0.0393983	4.73906e-35	152.578
GCST90200646	rs780093	C	T	-0.0874499	0.0156293	2.2031e-08	31.3069
GCST90200649	rs11519268	A	G	0.0986113	0.017295	1.186e-08	32.5096
GCST90200649	rs11568591	A	G	-0.256345	0.0288272	5.97681e-19	79.076
GCST90200649	rs144512259	T	C	-0.41971	0.0557106	4.93018e-14	56.7575
GCST90200649	rs1780180	A	G	-0.113152	0.0147921	2.01856e-14	58.5147
GCST90200649	rs56050010	G	A	-0.344849	0.0308899	6.12987e-29	124.631
GCST90200651	rs148982377	C	T	-0.474046	0.0428798	2.06802e-28	122.218
GCST90200651	rs56028148	T	C	0.202943	0.0240137	2.88536e-17	71.4217
GCST90200651	rs62129968	A	C	-0.190437	0.0209549	1.00923e-19	82.5908
GCST90200651	rs6456703	T	C	0.127328	0.0180069	1.53768e-12	50
GCST90200652	rs1126742	G	A	0.340914	0.0236166	3.10059e-47	208.379
GCST90200652	rs1177442	G	A	0.181747	0.0165097	3.47713e-28	121.187
GCST90200652	rs7969341	G	A	0.229663	0.0214037	7.35719e-27	115.134
GCST90200656	rs1165196	A	G	-0.24604	0.0151221	1.60528e-59	264.72
GCST90200656	rs1536826	C	A	0.150243	0.0198749	4.04881e-14	57.145
GCST90200656	rs7654754	A	G	0.087135	0.0152584	1.12555e-08	32.6112
GCST90200671	rs10278040	A	G	-0.3463	0.038655	3.28362e-19	80.259
GCST90200671	rs4149056	C	T	0.299845	0.0216978	1.95393e-43	190.969
GCST90200671	rs4299376	T	G	0.0999284	0.0175649	1.27708e-08	32.3658
GCST90200671	rs776746	C	T	1.08999	0.0378369	1.72507e-182	829.877
GCST90200685	rs12928099	A	C	0.124193	0.0167142	1.08264e-13	55.2107
GCST90200685	rs35179427	A	G	-0.151769	0.0271674	2.31763e-08	31.2083
GCST90200685	rs58542926	T	C	-0.175261	0.0290529	1.61465e-09	36.3908
GCST90200688	rs212100	C	T	-0.169772	0.018039	4.8955e-21	88.5742
GCST90200688	rs72794638	C	T	-0.329683	0.0502842	5.51237e-11	42.9863
GCST90200688	rs9282858	T	C	-0.343361	0.0372578	3.08949e-20	84.9313
GCST90200690	rs113864403	C	A	0.216537	0.0391327	3.1408e-08	30.6185
GCST90200690	rs11898850	A	C	-0.105966	0.0159609	3.15622e-11	44.0776
GCST90200690	rs1780966	C	T	0.0996551	0.0182806	4.99703e-08	29.7179
GCST90200693	rs11045655	G	A	-0.354913	0.0184969	4.69051e-82	368.168
GCST90200693	rs3785912	T	C	-0.142035	0.015955	5.47357e-19	79.2496
GCST90200693	rs60318946	G	A	0.845762	0.0209965	1e-200	1622.57
GCST90200700	rs2328895	T	C	-0.163892	0.0150858	1.71082e-27	118.026
GCST90200700	rs2332916	T	C	0.123085	0.0205015	1.92866e-09	36.0445
GCST90200700	rs603424	A	G	-0.191326	0.0197781	3.90279e-22	93.5791
GCST90200700	rs8014023	G	A	-0.533561	0.0141682	1e-200	1418.2
GCST90200707	rs1992855	C	T	0.0849393	0.0152422	2.50902e-08	31.0543
GCST90200707	rs2297442	C	T	-0.120226	0.016222	1.25071e-13	54.9273
GCST90200707	rs4646961	A	G	0.0908053	0.0159521	1.25296e-08	32.4031
GCST90200708	rs10168931	A	G	-0.126165	0.0184067	7.16608e-12	46.9814
GCST90200708	rs11253048	G	A	0.164027	0.0204275	9.77138e-16	64.4763
GCST90200708	rs37370	T	C	0.166503	0.0259592	1.41741e-10	41.1397
GCST90200710	rs13010236	C	T	-0.160828	0.0266297	1.54687e-09	36.4746
GCST90200710	rs16833670	G	A	0.2386	0.0162047	4.50973e-49	216.8
GCST90200710	rs2887870	T	G	0.474984	0.0146102	1e-200	1056.93
GCST90200726	rs148381953	G	A	-0.327542	0.0563188	6.03267e-09	33.8242
GCST90200726	rs4725950	T	C	0.16439	0.0161473	2.41915e-24	103.646
GCST90200726	rs4725969	T	C	-0.118088	0.0164674	7.44526e-13	51.4235
GCST90200726	rs4921913	T	C	-0.549075	0.0173742	1e-200	998.743
GCST90200743	rs1615006	A	G	0.102833	0.0164202	3.78591e-10	39.22
GCST90200743	rs2246012	C	T	0.170614	0.0206533	1.44641e-16	68.2418
GCST90200743	rs7096654	T	C	-0.0960709	0.0156746	8.83954e-10	37.5656
GCST90200761	rs10901047	C	T	0.117368	0.0160564	2.67648e-13	53.4322
GCST90200761	rs11161609	T	G	0.0880975	0.0156275	1.72698e-08	31.7796
GCST90200761	rs37369	T	C	-0.188103	0.0278055	1.3335e-11	45.7646
GCST90200761	rs7580046	A	G	0.0921957	0.0153932	2.10653e-09	35.8727
GCST90200787	rs28393117	T	C	-0.119947	0.0174394	6.07327e-12	47.3059
GCST90200787	rs2933243	A	G	-0.26321	0.0190115	1.3688e-43	191.678
GCST90200787	rs7104825	T	C	0.206193	0.0234296	1.36183e-18	77.4494
GCST90200807	rs1171615	T	C	0.1335	0.0187625	1.1171e-12	50.6269
GCST90200807	rs12210538	G	A	-0.205876	0.017799	6.07624e-31	133.789
GCST90200807	rs273913	C	T	-0.186668	0.0158025	3.36335e-32	139.537
GCST90200892	rs1366463	T	C	-0.0805733	0.0145036	2.76977e-08	30.8625
GCST90200892	rs16864042	T	G	0.0869797	0.0148823	5.08083e-09	34.1583
GCST90200892	rs1982203	T	C	-0.101912	0.0155118	5.03278e-11	43.1645
GCST90200902	rs1651059	G	A	-0.166064	0.0282832	4.31922e-09	34.4742
GCST90200902	rs17216588	T	C	0.18211	0.0299914	1.26264e-09	36.8701
GCST90200902	rs174564	G	A	0.309609	0.0166232	2.01136e-77	346.895
GCST90200910	rs174533	A	G	-0.0949128	0.016554	9.83722e-09	32.8733
GCST90200910	rs2119690	A	G	0.10458	0.0171495	1.0732e-09	37.1873
GCST90200910	rs2523454	A	G	0.0937994	0.0169234	2.98048e-08	30.7203
GCST90200985	rs13247874	T	C	0.113895	0.0197135	7.58146e-09	33.3797
GCST90200985	rs174533	A	G	-0.0938819	0.0163202	8.79347e-09	33.0912
GCST90200985	rs2119690	A	G	0.0964491	0.0169114	1.17591e-08	32.5265
GCST90200985	rs780108	C	T	0.0884417	0.0156067	1.45399e-08	32.1138
GCST90200992	rs2021965	A	C	-0.100229	0.0172435	6.15155e-09	33.7859
GCST90200992	rs2693467	C	T	0.13844	0.0250703	3.35041e-08	30.4933
GCST90200992	rs780093	C	T	-0.103893	0.015698	3.63464e-11	43.801
GCST90201013	rs212100	C	T	-0.134446	0.0202028	2.83628e-11	44.2866
GCST90201013	rs72794638	C	T	-0.869586	0.0541959	6.17171e-58	257.45
GCST90201013	rs80276717	T	C	0.33306	0.031207	1.36772e-26	113.905
GCST90201013	rs9282858	T	C	-0.780602	0.0400267	1.05543e-84	380.329
GCST90201015	rs17713514	T	C	-0.955769	0.0280407	1e-200	1161.79
GCST90201015	rs212100	C	T	0.144336	0.0196356	1.97125e-13	54.0332
GCST90201015	rs34670419	T	G	0.241033	0.0409138	3.83345e-09	34.7067
GCST90201015	rs4149056	C	T	0.116003	0.0198127	4.76979e-09	34.2808
GCST90201015	rs72790679	A	G	0.314387	0.0560897	2.08157e-08	31.4169
GCST90201015	rs887829	T	C	0.336937	0.0150767	1.25779e-110	499.442
GCST90201015	rs9282858	T	C	0.308706	0.0406463	3.07954e-14	57.683
GCST90201016	rs142916825	A	G	-0.745368	0.0319519	2.31461e-120	544.187
GCST90201016	rs148982377	C	T	0.33312	0.0447565	9.84697e-14	55.3974
GCST90201016	rs887829	T	C	0.344471	0.0166097	1.53562e-95	430.112

## Sheet: Supplement Table 8
Supplementary Table S8. The results of the MR analysis for 1400 plasma metabolism on systemic sclerosis.
id.exposure	id.outcome	nsnp	MR Egger_b	Weighted median_b	Inverse variance weighted_b	Simple mode_b	Weighted mode_b	MR Egger_p	Weighted median_p	Inverse variance weighted_p	Simple mode_p	Weighted mode_p
GCST90199840	SSc meta9000	4	0.155338	0.155509	0.15206	0.232012	0.167875	0.437936	0.0520289	0.04087	0.130037	0.155657
GCST90200131	SSc meta9000	3	-0.694213	-0.186821	-0.197349	-0.181646	-0.100288	0.729395	0.0947361	0.0450265	0.361377	0.591692
GCST90200710	SSc meta9000	3	0.140366	0.154248	0.151928	0.154807	0.149548	0.617098	0.0608592	0.0603103	0.284879	0.243873
GCST90200708	SSc meta9000	3	0.930037	0.277101	0.280715	0.154339	0.240572	0.582786	0.108286	0.074948	0.550028	0.365567
GCST90199842	SSc meta9000	3	0.303342	0.196726	0.186735	0.147977	0.206861	0.410905	0.0779843	0.0846289	0.513986	0.211952
GCST90199813	SSc meta9000	3	0.104279	0.12739	0.119931	0.188469	0.140316	0.801996	0.0710439	0.0852385	0.294671	0.20418
GCST90200143	SSc meta9000	3	0.32602	0.161898	0.157871	0.153985	0.158989	0.638262	0.100027	0.0870565	0.315521	0.271231
GCST90200022	SSc meta9000	4	0.274795	0.138693	0.169697	0.0732642	0.248162	0.419325	0.264546	0.0870609	0.733149	0.226722
GCST90200238	SSc meta9000	3	0.173457	0.132031	0.133243	0.107793	0.1376	0.445849	0.0969539	0.0892157	0.50228	0.252436
GCST90200127	SSc meta9000	3	-0.530413	0.170361	0.171091	0.094896	0.21809	0.77831	0.112599	0.102389	0.523146	0.194106
GCST90199838	SSc meta9000	3	0.107754	0.189488	0.166301	0.270463	0.06347	0.923196	0.109906	0.103957	0.247788	0.672339
GCST90199636	SSc meta9000	3	-0.414434	0.207386	0.249007	0.179098	0.0977263	0.558604	0.225343	0.105723	0.557674	0.745572
GCST90199649	SSc meta9000	4	0.0714691	-0.155309	-0.131695	-0.145192	-0.147887	0.817186	0.116669	0.136713	0.370475	0.280284
GCST90200123	SSc meta9000	3	-0.0743442	-0.127352	-0.130259	-0.0815566	-0.113639	0.772484	0.166432	0.139249	0.594504	0.377473
GCST90200109	SSc meta9000	3	0.338969	-0.14507	-0.17599	-0.231951	-0.127977	0.626123	0.118343	0.147724	0.377985	0.295373
GCST90200241	SSc meta9000	3	0.291718	0.210321	0.204372	0.391022	0.330491	0.732264	0.167373	0.155691	0.245329	0.213171
GCST90200651	SSc meta9000	4	0.13441	0.143935	0.186481	0.0985053	0.127923	0.755361	0.342157	0.157335	0.632742	0.556454
GCST90200688	SSc meta9000	3	0.391558	-0.288907	-0.259869	-0.255364	-0.337651	0.62386	0.172805	0.160287	0.433456	0.325368
GCST90200242	SSc meta9000	4	1.05071	0.166353	0.207228	0.0907809	0.0670116	0.272933	0.376557	0.161296	0.75263	0.775367
GCST90200902	SSc meta9000	3	-0.436037	0.154923	0.198277	0.238073	0.134373	0.547915	0.115757	0.174886	0.406913	0.313741
GCST90199621	SSc meta9000	3	0.0874183	0.0918848	0.0997273	0.0924184	0.090053	0.641726	0.224692	0.175681	0.459893	0.427072
GCST90200992	SSc meta9000	3	-0.754843	0.216358	0.219141	0.143251	0.197563	0.763543	0.222503	0.187789	0.602076	0.414525
GCST90200646	SSc meta9000	6	-0.0225529	0.123881	0.128778	0.238706	0.0346324	0.91651	0.302079	0.188869	0.237819	0.81865
GCST90199856	SSc meta9000	6	0.159587	0.173239	0.113019	0.0627697	0.131706	0.334813	0.107048	0.202846	0.713035	0.315351
GCST90199880	SSc meta9000	3	-0.0484383	0.0786696	0.0777073	0.281273	0.0503224	0.761112	0.221531	0.210946	0.204942	0.499419
GCST90200043	SSc meta9000	3	0.162045	-0.134624	-0.129152	-0.245511	-0.177479	0.841674	0.240405	0.215471	0.269196	0.343681
GCST90200787	SSc meta9000	3	1.13402	0.258902	0.231861	0.219498	0.282408	0.320219	0.181617	0.215764	0.504195	0.381087
GCST90200014	SSc meta9000	3	0.2195	-0.149704	-0.152558	-0.0234003	-0.127426	0.650191	0.235235	0.217727	0.953297	0.41377
GCST90200700	SSc meta9000	4	-0.127876	-0.076429	-0.0800213	-0.100124	-0.0854008	0.423575	0.289398	0.224796	0.397292	0.321514
GCST90200175	SSc meta9000	3	-0.237975	-0.147827	-0.133861	-0.191821	-0.142103	0.6429	0.202418	0.237962	0.327131	0.349258
GCST90200073	SSc meta9000	4	-0.0906722	-0.0529114	-0.138318	-0.107316	-0.0437583	0.795166	0.650866	0.251019	0.687522	0.749335
GCST90200690	SSc meta9000	3	1.2133	0.20137	0.215955	0.490876	0.0997217	0.448379	0.350941	0.252775	0.26157	0.697502
GCST90199805	SSc meta9000	3	0.268619	-0.217351	-0.153977	-0.220634	-0.255175	0.787774	0.163617	0.256189	0.442931	0.268466
GCST90200046	SSc meta9000	3	-0.249131	-0.11985	-0.0902212	-0.110634	-0.132543	0.475265	0.160748	0.259651	0.500052	0.262313
GCST90200136	SSc meta9000	5	0.740099	0.190107	0.116152	0.075818	0.202962	0.124808	0.100743	0.260287	0.737032	0.193643
GCST90199747	SSc meta9000	4	-0.311995	0.0853559	0.105664	0.372098	0.0826545	0.591933	0.391334	0.270593	0.080918	0.480082
GCST90200590	SSc meta9000	4	0.683125	0.0650694	0.101394	-0.0564322	0.23775	0.249588	0.563348	0.287495	0.778885	0.141904
GCST90200085	SSc meta9000	3	-0.323777	0.233865	0.2435	0.077896	0.358088	0.855698	0.37641	0.299702	0.839194	0.343766
GCST90200379	SSc meta9000	3	-1.01611	0.22339	0.242267	0.29507	0.177308	0.711567	0.401488	0.300412	0.452194	0.636275
GCST90199916	SSc meta9000	4	0.06093	0.0685899	0.140746	-0.0234331	0.0511483	0.891471	0.667045	0.313119	0.918969	0.796478
GCST90199844	SSc meta9000	3	0.136288	0.0657927	0.0656131	-0.0166231	0.087455	0.542963	0.322723	0.315072	0.872047	0.371898
GCST90199857	SSc meta9000	3	-0.547763	0.106432	0.11192	0.464368	0.0346245	0.40734	0.273745	0.317857	0.191228	0.776628
GCST90200185	SSc meta9000	3	-0.390776	0.156938	0.184188	-0.00851481	0.348559	0.925051	0.454404	0.327364	0.97957	0.288631
GCST90201013	SSc meta9000	4	0.0793914	-0.0683829	-0.0939816	-0.0715198	-0.0586036	0.61547	0.485917	0.328547	0.646505	0.620495
GCST90199639	SSc meta9000	3	0.135752	0.0861366	0.0762318	0.144063	0.0833112	0.67913	0.103496	0.331656	0.222927	0.285572
GCST90200153	SSc meta9000	3	-0.0941376	0.169564	0.157589	0.130262	0.172641	0.822496	0.339044	0.331974	0.636067	0.506016
GCST90200228	SSc meta9000	3	0.552554	0.170997	0.132834	0.216254	0.0371574	0.645161	0.277654	0.332341	0.388258	0.862293
GCST90199815	SSc meta9000	3	-3.37212	-0.535586	-0.294793	-0.555416	-0.578049	0.755417	0.0189204	0.356147	0.210681	0.147497
GCST90200635	SSc meta9000	4	0.161631	-0.0982773	-0.095102	-0.103909	-0.124507	0.547478	0.434252	0.359618	0.610911	0.515178
GCST90200444	SSc meta9000	5	0.241641	0.0719096	0.0581009	-0.0744734	0.0870133	0.302498	0.301706	0.362761	0.616493	0.279865
GCST90199858	SSc meta9000	3	-0.0280363	0.0698047	0.0930905	0.211435	0.0371876	0.851315	0.454217	0.367906	0.442851	0.751962
GCST90199835	SSc meta9000	3	-0.0372185	0.0478364	0.137492	0.0194278	0.034768	0.93105	0.765784	0.392639	0.935552	0.861545
GCST90200599	SSc meta9000	3	0.0995963	-0.0881549	-0.258593	-0.0772604	-0.0859106	0.989239	0.604359	0.392719	0.714738	0.63876
GCST90200148	SSc meta9000	3	0.510256	0.146657	0.1425	0.162035	0.144664	0.76126	0.426763	0.399367	0.578593	0.528784
GCST90199964	SSc meta9000	4	-0.167464	-0.0765347	-0.055322	0.12192	-0.078526	0.437998	0.266491	0.406243	0.46054	0.330435
GCST90200105	SSc meta9000	3	-1.43643	-0.115308	-0.168242	0.200289	-0.420699	0.210081	0.375816	0.434826	0.524278	0.0977768
GCST90201015	SSc meta9000	7	0.0201765	0.0393578	0.0557854	-0.136387	-0.0138386	0.906974	0.636677	0.436879	0.490404	0.879442
GCST90199788	SSc meta9000	4	-1.61327	-0.00166565	-0.164058	-0.00794766	0.0020374	0.274493	0.994012	0.437264	0.977573	0.99305
GCST90199780	SSc meta9000	3	0.524394	-0.216775	-0.140156	-0.343559	-0.3358	0.541455	0.316195	0.445066	0.34054	0.389087
GCST90200671	SSc meta9000	4	-0.0456021	-0.0355101	-0.030414	0.00606537	-0.0372515	0.486816	0.364669	0.446727	0.959518	0.408482
GCST90200184	SSc meta9000	4	0.0869698	-0.0416969	-0.0613074	-0.0584806	-0.0430622	0.750618	0.622252	0.466151	0.738472	0.646693
GCST90200685	SSc meta9000	3	-2.7	-0.0937653	-0.243427	0.121216	0.0658032	0.405769	0.74385	0.466818	0.773468	0.866931
GCST90200089	SSc meta9000	6	0.0681945	0.12715	0.0756161	0.139067	0.130273	0.821805	0.295677	0.47033	0.420714	0.370028
GCST90199673	SSc meta9000	3	-0.0866696	-0.0295871	-0.149733	0.0171214	0.013778	0.904796	0.899764	0.475998	0.95741	0.963141
GCST90199791	SSc meta9000	4	-0.00838441	-0.052571	-0.052498	-0.0877029	-0.055652	0.963936	0.506771	0.476679	0.484028	0.556301
GCST90200081	SSc meta9000	3	-2.52257	-0.0143389	-0.254124	0.0626369	0.0284147	0.246978	0.947995	0.476679	0.823277	0.910945
GCST90200149	SSc meta9000	3	-0.705441	0.173588	0.0830878	0.212517	0.237289	0.41422	0.208506	0.499464	0.402898	0.380338
GCST90200070	SSc meta9000	5	0.150184	-0.015238	-0.0405813	-0.18328	-0.00765364	0.358688	0.815006	0.514925	0.317969	0.913753
GCST90200624	SSc meta9000	3	-1.74734	-0.133008	-0.18416	-0.127147	-0.105364	0.469441	0.485288	0.519843	0.726179	0.708159
GCST90200026	SSc meta9000	3	0.2883	0.138322	0.100877	0.198771	0.149581	0.498575	0.176259	0.53063	0.287788	0.331828
GCST90199839	SSc meta9000	4	-0.0726243	-0.044416	-0.038015	0.0445366	-0.0564713	0.658629	0.512756	0.540022	0.76416	0.476033
GCST90199992	SSc meta9000	4	0.282328	-0.0108713	-0.0622015	-0.0336497	-0.00212299	0.268065	0.91328	0.542494	0.799745	0.985638
GCST90200150	SSc meta9000	6	0.00325551	-0.0204933	-0.0317202	-0.0440784	-0.0378544	0.987356	0.761172	0.549694	0.657928	0.633096
GCST90200807	SSc meta9000	3	-0.316105	0.0572372	0.0613453	0.200691	0.031046	0.793448	0.590657	0.558577	0.374677	0.8207
GCST90200910	SSc meta9000	3	4.60537	0.193394	0.177213	-0.112112	0.285392	0.603621	0.576233	0.559933	0.83569	0.532457
GCST90200236	SSc meta9000	4	0.150617	0.0912317	0.0878529	0.0820332	0.105327	0.753561	0.596914	0.561588	0.737161	0.629283
GCST90200057	SSc meta9000	3	0.518797	-0.0456582	-0.132033	-0.042099	-0.0384125	0.896426	0.788704	0.572137	0.838434	0.842069
GCST90199626	SSc meta9000	3	-0.0981024	-0.0619116	-0.0727292	-0.0614275	-0.0557806	0.904532	0.673441	0.573431	0.750474	0.769133
GCST90199860	SSc meta9000	3	-0.0230858	0.00856152	0.0864787	0.0120957	-0.0188393	0.955364	0.949491	0.579125	0.955861	0.906829
GCST90200652	SSc meta9000	3	-0.0399564	-0.0469369	-0.0458281	-0.000624489	-0.0523245	0.946452	0.617401	0.583522	0.996	0.697386
GCST90200195	SSc meta9000	3	-0.0839636	-0.0843064	-0.0701158	-0.114168	-0.0870872	0.913908	0.530788	0.586166	0.589211	0.620656
GCST90200328	SSc meta9000	4	0.0439682	0.0800773	-0.081113	0.119683	0.146033	0.916553	0.645584	0.589545	0.702123	0.656765
GCST90200024	SSc meta9000	3	0.073842	-0.0345165	-0.0473071	0.0374743	-0.0327648	0.765973	0.626959	0.591258	0.751891	0.711352
GCST90200257	SSc meta9000	5	-0.0584717	-0.0405816	-0.0266691	0.0702776	-0.0561902	0.460863	0.432192	0.591942	0.52986	0.379653
GCST90200474	SSc meta9000	3	0.0869314	-0.0452135	-0.0573984	-0.0198065	-0.0470086	0.752729	0.704264	0.604836	0.907722	0.753268
GCST90199783	SSc meta9000	3	-0.0848181	-0.0639731	-0.0817619	-0.0711413	-0.0711413	0.85907	0.665182	0.606102	0.763934	0.725522
GCST90199841	SSc meta9000	3	-0.0382878	0.0328695	0.0364614	0.0341706	0.0322837	0.868125	0.642567	0.607828	0.723744	0.695774
GCST90199861	SSc meta9000	3	-0.0763865	0.0616634	0.0659708	0.30152	0.0445688	0.828703	0.648912	0.618076	0.359389	0.775599
GCST90200307	SSc meta9000	3	0.120349	0.0570023	0.0547784	-0.0343354	0.0807867	0.841611	0.624731	0.622325	0.858391	0.578395
GCST90200470	SSc meta9000	3	-0.143589	-0.0500781	-0.0388743	-0.06395	-0.0531667	0.830175	0.558567	0.632588	0.626054	0.642592
GCST90200027	SSc meta9000	3	-0.525826	0.0543397	0.0610224	0.2059	0.0338808	0.614294	0.685437	0.641726	0.437868	0.836165
GCST90199758	SSc meta9000	5	-0.0165355	-0.109914	-0.073123	-0.137337	-0.154345	0.968183	0.542503	0.642015	0.615034	0.547126
GCST90199873	SSc meta9000	4	0.481257	0.0616804	-0.100405	0.0327543	0.0725275	0.512959	0.747045	0.644104	0.916046	0.736055
GCST90200581	SSc meta9000	4	-0.0235076	0.0122338	0.0333711	0.0806295	0.0029524	0.9057	0.853438	0.644757	0.547518	0.968202
GCST90199871	SSc meta9000	3	0.324529	-0.0261093	-0.109112	0.0114897	0.0227297	0.678386	0.928417	0.657018	0.978378	0.954018
GCST90200214	SSc meta9000	4	-1.56745	0.00418552	0.0951487	0.107314	-0.155514	0.388024	0.977637	0.665669	0.74369	0.392277
GCST90200985	SSc meta9000	4	4.0353	0.350649	0.114054	0.296624	0.367266	0.270011	0.247552	0.689714	0.555471	0.339135
GCST90199772	SSc meta9000	3	-0.155246	0.0521939	0.0577876	-0.0385664	0.0182253	0.810437	0.754156	0.695351	0.862988	0.935651
GCST90200649	SSc meta9000	5	0.104954	0.012843	-0.0394311	0.0179923	0.0153974	0.626826	0.908619	0.697245	0.919598	0.912107
GCST90201016	SSc meta9000	3	0.208893	0.0224666	0.0224689	-0.0667307	0.0331945	0.431185	0.731092	0.700684	0.507358	0.701431
GCST90200192	SSc meta9000	3	2.75105	0.136372	-0.126568	0.151366	0.160508	0.300246	0.552356	0.701247	0.648183	0.561579
GCST90199833	SSc meta9000	3	0.0801667	0.0220053	0.0200952	0.0253012	0.0216652	0.898662	0.691408	0.70626	0.732729	0.746057
GCST90200656	SSc meta9000	3	-0.0965738	0.0170086	0.0292617	0.0522201	0.00968239	0.702284	0.83809	0.718124	0.736136	0.918059
GCST90199799	SSc meta9000	4	0.193874	0.139792	0.0595046	0.146227	0.166186	0.788057	0.365114	0.719292	0.491714	0.387002
GCST90199741	SSc meta9000	3	-0.374139	-0.0578141	-0.0497109	-0.0278893	-0.0718337	0.88119	0.732755	0.738979	0.905143	0.764743
GCST90200054	SSc meta9000	3	0.126059	-0.0333207	-0.0301461	-0.126598	-0.0649855	0.726176	0.649516	0.741146	0.378378	0.529641
GCST90199917	SSc meta9000	3	0.647538	0.106101	0.0528502	0.121713	0.113655	0.447624	0.550311	0.742123	0.626713	0.60748
GCST90200761	SSc meta9000	4	-0.25757	0.0096246	0.0644593	0.0198913	0.0103754	0.808469	0.966239	0.74584	0.950056	0.970738
GCST90200726	SSc meta9000	4	-0.0384812	0.00884774	0.0152333	-0.0765152	0.00220492	0.709691	0.855843	0.747752	0.599217	0.968781
GCST90200693	SSc meta9000	3	0.0241315	-0.0150002	-0.0171296	-0.0645941	-0.0127147	0.851782	0.788634	0.758104	0.655774	0.856007
GCST90199660	SSc meta9000	3	0.231575	0.0481218	0.0611211	-0.185215	-0.0339983	0.877594	0.693681	0.759651	0.541272	0.838994
GCST90200079	SSc meta9000	3	0.178295	-0.0296926	-0.0324303	-0.113882	-0.0555751	0.668583	0.703631	0.762624	0.485891	0.61616
GCST90199900	SSc meta9000	3	0.155594	0.0667004	0.0489144	0.08775	0.0685406	0.830346	0.705837	0.765174	0.709904	0.749217
GCST90200235	SSc meta9000	3	0.219434	-0.0573413	-0.0208499	-0.108636	0.077747	0.707549	0.352782	0.774649	0.478502	0.43621
GCST90200098	SSc meta9000	3	0.38137	0.0147346	-0.0669291	0.0162536	0.0243119	0.787334	0.931822	0.777192	0.941135	0.896997
GCST90200707	SSc meta9000	3	0.464419	-0.0403341	-0.0407243	0.00779516	-0.0352921	0.767601	0.815758	0.787173	0.974684	0.880014
GCST90199763	SSc meta9000	3	0.0970995	-0.0421109	-0.0493501	0.0467602	-0.0213052	0.907109	0.568544	0.801613	0.875033	0.803118
GCST90199854	SSc meta9000	3	0.11662	0.0247609	-0.0300672	0.00703834	0.0374545	0.807171	0.842371	0.807613	0.977611	0.795587
GCST90199725	SSc meta9000	3	0.0539863	-0.00927435	-0.0175297	0.0477116	-0.000206514	0.89198	0.901083	0.80902	0.746349	0.998037
GCST90200139	SSc meta9000	6	-0.0406526	0.0210467	0.0159196	0.0493261	-0.00135044	0.834239	0.795812	0.812961	0.644064	0.989628
GCST90200144	SSc meta9000	4	0.226514	0.039013	0.0224206	-0.0853139	0.0495228	0.500754	0.710126	0.81677	0.602872	0.720519
GCST90200537	SSc meta9000	3	0.163519	-0.0215026	-0.0155482	-0.0652362	0.00649153	0.735431	0.747526	0.819199	0.562204	0.939087
GCST90200083	SSc meta9000	6	0.100396	-0.00455189	-0.0145473	-0.0570896	-0.00456959	0.592768	0.937432	0.833643	0.700668	0.938008
GCST90200603	SSc meta9000	4	1.17953	0.116705	-0.0293778	0.11425	0.126419	0.219804	0.469171	0.837802	0.64458	0.570272
GCST90200045	SSc meta9000	3	0.0805916	-0.0683329	-0.0172008	-0.0695976	-0.0832608	0.922909	0.391345	0.839914	0.630301	0.463921
GCST90200052	SSc meta9000	3	-0.0587777	0.0205905	0.0216111	0.0376899	-0.0478938	0.84574	0.872032	0.852118	0.840188	0.792063
GCST90199849	SSc meta9000	4	-0.404772	0.0203191	0.028832	0.0685537	0.0254066	0.82357	0.848343	0.85442	0.663066	0.823586
GCST90200592	SSc meta9000	3	0.929808	0.0357419	0.0141827	0.034245	0.0484689	0.351931	0.628286	0.856135	0.752896	0.59415
GCST90200512	SSc meta9000	3	-0.172152	-0.0817722	-0.0263119	-0.160128	-0.109477	0.752299	0.463517	0.856899	0.379266	0.478312
GCST90199961	SSc meta9000	3	0.135488	0.0722287	0.0251497	0.14107	0.0795916	0.764986	0.25365	0.863516	0.315707	0.344163
GCST90199853	SSc meta9000	5	0.0718365	0.0205399	0.0107527	0.0462798	0.0206764	0.565783	0.777048	0.870911	0.796935	0.781471
GCST90200331	SSc meta9000	4	-0.240328	-0.033052	0.00952088	0.00479225	-0.0547725	0.326325	0.762222	0.916817	0.977262	0.656842
GCST90200892	SSc meta9000	3	-0.833615	-0.087256	-0.0223234	-0.103476	-0.107232	0.815749	0.707608	0.917065	0.736854	0.705448
GCST90199848	SSc meta9000	6	-0.108114	-0.00199535	0.00404068	-0.0166785	-0.0112401	0.502146	0.974256	0.941854	0.885875	0.864799
GCST90199746	SSc meta9000	3	-0.49955	-0.093525	-0.0131381	-0.220312	-0.220312	0.474136	0.682447	0.945078	0.569543	0.5494
GCST90200628	SSc meta9000	3	0.421477	0.0250786	-0.00644689	0.0406209	0.0264487	0.700899	0.785488	0.948195	0.790132	0.799767
GCST90200743	SSc meta9000	3	1.21406	-0.0690407	0.0124463	-0.317296	0.332652	0.341672	0.747209	0.957035	0.484572	0.321373
GCST90200594	SSc meta9000	4	-0.329425	-0.0304372	0.00395001	0.0544681	-0.0266313	0.147357	0.593343	0.963846	0.549586	0.672006
GCST90199914	SSc meta9000	3	2.846	0.00393334	0.00820045	-0.152061	-0.142799	0.688472	0.988536	0.974221	0.703051	0.671232
GCST90200117	SSc meta9000	3	-0.206372	-0.00335509	-0.00168803	0.0975971	-0.0484059	0.498082	0.964384	0.981025	0.49994	0.653034
GCST90199971	SSc meta9000	7	-0.149718	-0.00927757	-0.000368155	0.201014	-0.0304458	0.544429	0.942247	0.997314	0.376689	0.839611
GCST90200532	SSc meta9000	3	-0.539745	-0.0247121	-0.000446934	-0.342291	-0.204128	0.710302	0.873915	0.998591	0.355618	0.41624

## Sheet: Supplement Table 9
Supplementary Table S9. Heterogeneity test and horizontal pleiotropy test for positive plasma metabolism on SSc.
Exposure	Outcome	Heterogeneity test			Horizontal pleiotropy test			MR presso Global Test
		Method	Cochran’s Q	Q_ pval	Egger_ intercept	Se	pval			pval
GCST90199840	SSc	MR Egger	0.58995	0.74455	-0.00107557	0.0470875	0.98385			0.895
		IVW	0.590471	0.89861
GCST90200131	SSc	MR Egger	1.23881	0.2657	0.09926	0.305594	0.800063			-
		IVW	1.36951	0.504214
Abbreviations: SSc, systemic sclerosis

[truncated: 4 more sheets: Supplement Table 10, Supplement Table 11, Supplement Table 12, Supplement Table 13]
